# Supplementary material for: Single-cell RNA sequencing reveals the cellular and molecular changes that contribute to the progression of lung adenocarcinoma
Source: Front Cell Dev Biol. 2022 Aug 15;10:927300. doi: 10.3389/fcell.2022.927300 (PMC9420948; doi:10.3389/fcell.2022.927300)
Supplement: Supplementary file 2 [file DataSheet2.xlsx]

## Sheet: Supplementary Table 1
Supplementary Table 1. Clinicopathological characteristics of patients included in scRNA-seq
Patient ID	Age (years)	Gender	Smoking status	GGN type	Location	Histopathology	Tumor size (cm)	Pathological TNM stage	Recurrence	Survival
WDF	64	Male	Ever	pure GGN	Right lower	Invasive adenocarcinoma	2.7*2.6	T1cN0M0	No	Alive
WST	65	Male	Current	pure GGN	Right lower	Invasive adenocarcinoma	1.5*1.0	T1bN0M0	No	Alive
JYS	73	Male	Never	pure GGN	Left upper	Minimally invasive adenocarcinoma	1.4*1.0	T1miN0M0	No	Alive
YL	60	Femal	Never	pure GGN	Right upper	Invasive adenocarcinoma	1.1*0.8	T1aN0M0	No	Alive
HYP	41	Femal	Never	Solid nodule	Right upper	Invasive adenocarcinoma	2.0*1.5	T2aN2M0	No	Alive
LHY	35	Femal	Never	Solid nodule	Right upper	Invasive adenocarcinoma	2.0*2.0	T2aN1bM0	Yes	Alive
QDL	37	Male	Current	Solid nodule	Left upper	Invasive adenocarcinoma	1.8*1.5	T2aN2M0	No	Alive
CGC	81	Male	Ever	Solid nodule	Right upper	Invasive adenocarcinoma	2.3*1.8	T1cN0M0	No	Alive
LY	57	Femal	Never	Mixed GGN	Right upper	Invasive adenocarcinoma	1.4*1.2	T1bN0M0	No	Alive
YLF	72	Femal	Never	pure GGN	Right upper	Invasive adenocarcinoma	2.0*2.0	T1bN0M0	No	Alive

## Sheet: Supplementary Table 2
Supplementary Table 2. Clinicopathological characteristics of patients included in IHC
Patient ID	Age (years)	Gender	Smoking status	GGN type	Histopathology	Tumor size (cm)	Pathological TNM stage
Patient-1	67	Female	Never	pure GGN	Invasive adenocarcinoma	0.8	T1aN0M0
Patient-2	71	Female	Never	pure GGN	Invasive adenocarcinoma	1.8*1.6	T1bN0M0
Patient-3	77	Female	Never	pure GGN	Minimally invasive adenocarcinoma	1.5	T1miN0M0
Patient-4	57	Female	Never	pure GGN	Minimally invasive adenocarcinoma	2.0*1.8	T1miN0M0
Patient-5	71	Female	Never	pure GGN	Invasive adenocarcinoma	1.5*1.0	T1bN0M0
Patient-6	58	Male	Never	pure GGN	Invasive adenocarcinoma	1.1	T1bN0M0
Patient-7	45	Female	Ever	pure GGN	Minimally invasive adenocarcinoma	1.3*0.8	T1miN0M0
Patient-8	57	Male	Ever	pure GGN	Invasive adenocarcinoma	1.2*0.6	T1bN0M0
Patient-9	65	Female	Never	pure GGN	Minimally invasive adenocarcinoma	1.5	T1miN0M0
Patient-10	64	Female	Never	pure GGN	Adenocarcinoma in situ	1.1*0.8	TisN0M0
Patient-11	65	Female	Never	pure GGN	Invasive adenocarcinoma	2.4*1.5	T1cN0M0
Patient-12	57	Female	Never	pure GGN	Adenocarcinoma in situ	0.5*0.5	TisN0M0
Patient-13	36	Female	Never	pure GGN	Minimally invasive adenocarcinoma	2.0*1.0	T1miN0M0
Patient-14	57	Female	Never	pure GGN	Minimally invasive adenocarcinoma	1.3	T1miN0M0
Patient-15	68	Male	Current	Solid nodule	Invasive adenocarcinoma	1.5*1.5	T1bN0M0
Patient-16	56	Male	Ever	Solid nodule	Invasive adenocarcinoma	1.5*1.4	T1bN0M0
Patient-17	72	Female	Never	Solid nodule	Invasive adenocarcinoma	1.4*1.4	T1bN0M0
Patient-18	60	Female	Never	Solid nodule	Invasive adenocarcinoma	2.8	T1bN0M0
Patient-19	56	Male	Ever	Solid nodule	Invasive adenocarcinoma	3.0*1.5	T1cN0M0
Patient-20	63	Female	Never	Solid nodule	Invasive adenocarcinoma	2.1*1.6	T2aN0M0
Patient-21	50	Female	Never	Solid nodule	Invasive adenocarcinoma	2.5*2.0	T1cN0M0
Patient-22	62	Male	Never	Solid nodule	Invasive adenocarcinoma	2.0*1.5	T1bN0M0
Patient-23	55	Male	Never	Solid nodule	Invasive adenocarcinoma	1.5*1.1	T1bN0M0
Patient-24	62	Female	Never	Solid nodule	Invasive adenocarcinoma	2.1*2.0	T1cN0M0
Patient-25	55	Female	Never	Solid nodule	Invasive adenocarcinoma	2.2*1.8	T2aN0M0
Patient-26	54	Female	Never	Solid nodule	Invasive adenocarcinoma	1.8*1.5	T1bN0M0
Patient-27	73	Male	Never	Solid nodule	Invasive adenocarcinoma	1.8*1.5	T1bN0M0
Patient-28	66	Male	Current	Solid nodule	Invasive adenocarcinoma	2.1*1.8	T1cN0M0
Patient-29	62	Female	Never	Solid nodule	Invasive adenocarcinoma	2.2*2.0	T1cN0M0

## Sheet: Supplementary Table 3
Supplementary Table 3. The DEGs between malignant epithelial cells and nonmalignant epithelial cells from tumor tissues
Gene	P_val	Avg_log2FC	Pct.1	Pct.2	P_val_adj
RPS21	0	1.40596	0.972	0.865	0
CEACAM6	0	1.75539	0.877	0.325	0
CEACAM5	4.24e-294	1.595	0.573	0.061	9.88e-290
ATP5F1E	2.03e-287	1.08258	0.979	0.893	4.73e-283
LPCAT1	4.02e-283	1.49315	0.852	0.405	9.36e-279
MDK	5.24e-274	1.40275	0.781	0.327	1.22e-269
SDC1	1e-272	1.32926	0.802	0.36	2.34e-268
SLC34A2	7.01e-256	1.11372	0.925	0.624	1.63e-251
RPS29	1.53e-253	0.880298	0.988	0.956	3.56e-249
GNAS	1.68e-252	1.1595	0.899	0.598	3.92e-248
NAPSA	6.45e-251	1.03084	0.952	0.544	1.5e-246
GGTLC1	4.37e-244	1.15628	0.655	0.166	1.02e-239
AL365226.2	8.79e-232	1.43171	0.478	0.049	2.05e-227
ABCC3	2.59e-227	0.906089	0.579	0.117	6.02e-223
MALL	2.21e-221	1.3214	0.793	0.406	5.15e-217
SELENOM	8.8e-215	1.1443	0.74	0.357	2.05e-210
B2M	1.31e-213	-1.07578	0.986	0.984	3.05e-209
RPL37	1.01e-209	0.714418	0.985	0.943	2.35e-205
CLPTM1L	1.6e-206	0.880136	0.629	0.202	3.73e-202
RNASE1	1.91e-206	1.0503	0.958	0.68	4.45e-202
DRAM1	5.1e-205	0.87001	0.667	0.228	1.19e-200
RPL38	1.43e-202	0.630264	0.975	0.925	3.32e-198
CHST9	9.02e-198	-0.941467	0.005	0.216	2.1e-193
MT-ND1	3.49e-194	0.979809	0.96	0.902	8.13e-190
SOX4	2.23e-193	1.28216	0.84	0.522	5.18e-189
MUC3A	2.74e-193	0.797157	0.424	0.042	6.39e-189
SELENOW	6.95e-193	0.787044	0.92	0.73	1.62e-188
C20orf85	9.94e-193	-2.51513	0.014	0.236	2.31e-188
CTSD	6.9e-192	0.765796	0.908	0.69	1.61e-187
TOP1	1.29e-187	0.910992	0.73	0.36	3.01e-183
ERGIC1	1.52e-187	0.742571	0.638	0.224	3.53e-183
MUC1	2.99e-186	0.937137	0.939	0.671	6.96e-182
STEAP4	8.6e-186	0.960305	0.685	0.289	2e-181
TMSB4X	8.93e-185	0.693767	1	0.988	2.08e-180
MAL2	3.58e-183	0.767331	0.78	0.428	8.33e-179
TEPP	4.23e-183	1.12835	0.411	0.046	9.84e-179
TAGLN2	2.41e-182	0.75016	0.918	0.704	5.61e-178
IRX2	2.85e-182	0.894414	0.67	0.275	6.63e-178
C11orf88	9.19e-182	-1.7466	0.008	0.209	2.14e-177
APLP2	1.86e-181	0.841635	0.899	0.673	4.32e-177
TMSB10	7.04e-181	0.680522	0.995	0.96	1.64e-176
ALDH1A1	1.62e-178	-1.60307	0.111	0.401	3.78e-174
METTL7A	1.63e-178	-1.17441	0.098	0.384	3.79e-174
CIT	3.38e-177	0.933319	0.473	0.1	7.87e-173
SFTA2	1.01e-176	0.776037	0.949	0.591	2.34e-172
AQP3	1.49e-174	1.10581	0.825	0.512	3.47e-170
PHLDA2	6.16e-174	0.816393	0.609	0.197	1.43e-169
MORN5	7.73e-173	-1.33542	0.009	0.204	1.8e-168
RPL37A	1.45e-172	0.576757	0.988	0.968	3.37e-168
CAPSL	9.8e-171	-1.49191	0.01	0.206	2.28e-166
GEM	4.7e-170	1.05263	0.499	0.128	1.09e-165
JUND	5.78e-170	0.959688	0.866	0.599	1.35e-165
TXNDC17	6.67e-170	0.867618	0.783	0.467	1.55e-165
ADGRF5	3.16e-169	0.802117	0.713	0.323	7.35e-165
P4HB	3.93e-168	0.784843	0.807	0.483	9.16e-164
HSPB1	1.24e-166	0.757941	0.953	0.763	2.88e-162
FNIP2	1.87e-166	0.785888	0.607	0.228	4.34e-162
SLPI	7.28e-165	-2.48226	0.734	0.787	1.69e-160
RPLP2	7.4e-164	0.474631	0.994	0.971	1.72e-159
RHEB	1.16e-162	0.85335	0.71	0.374	2.71e-158
PTP4A2	1.14e-160	0.768351	0.745	0.39	2.66e-156
C1orf194	2.56e-160	-2.47108	0.027	0.235	5.95e-156
NME4	1.4e-159	0.645946	0.495	0.133	3.26e-155
RAC1	1.75e-159	0.802489	0.795	0.484	4.07e-155
CTSZ	2.19e-159	0.78848	0.655	0.288	5.1e-155
SNHG25	2.72e-159	0.856092	0.698	0.333	6.33e-155
S100A6	3.95e-159	0.695596	0.996	0.988	9.2e-155
FAM216B	4.83e-159	-1.02196	0.004	0.177	1.13e-154
FAM183A	9.99e-159	-2.3083	0.028	0.236	2.32e-154
MS4A8	8.89e-158	-1.35041	0.019	0.215	2.07e-153
C2orf40	3.59e-157	-1.67221	0.008	0.185	8.36e-153
LAPTM4B	4.03e-156	0.614247	0.628	0.243	9.39e-152
PRSS8	4.44e-156	0.724271	0.666	0.279	1.03e-151
TEKT1	3.15e-155	-0.920559	0.004	0.171	7.32e-151
FAM92B	1.2e-154	-1.02816	0.007	0.18	2.8e-150
ATP11A	1.35e-154	0.78912	0.614	0.235	3.13e-150
RPL39	2.46e-154	0.55477	0.987	0.956	5.73e-150
CCND1	2.94e-154	0.825468	0.651	0.291	6.84e-150
C5orf38	1.37e-153	0.718903	0.584	0.211	3.19e-149
YPEL3	1.42e-153	0.83505	0.658	0.305	3.31e-149
MYO6	3.22e-153	0.731401	0.649	0.291	7.5e-149
C9orf24	4.84e-151	-2.61182	0.037	0.248	1.13e-146
OMG	6.79e-151	-1.36847	0.009	0.183	1.58e-146
TCIM	1.77e-150	0.852238	0.748	0.342	4.13e-146
PLAT	9.54e-150	1.2139	0.377	0.052	2.22e-145
GPX4	1.43e-149	0.735017	0.921	0.742	3.34e-145
STARD10	1.48e-149	0.786898	0.643	0.279	3.44e-145
HPGD	2.43e-149	0.82859	0.429	0.084	5.67e-145
S100A13	3.84e-149	0.769146	0.828	0.545	8.93e-145
C11orf97	1.86e-146	-0.90905	0.006	0.169	4.34e-142
ERICH3	4.55e-146	-0.816609	0.004	0.162	1.06e-141
LRRC46	9.15e-146	-1.08351	0.013	0.188	2.13e-141
GUK1	1.62e-145	0.679229	0.812	0.533	3.78e-141
SNTN	2.18e-145	-1.74305	0.022	0.21	5.07e-141
AL357093.2	7.49e-145	-1.20182	0.005	0.165	1.74e-140
DYDC2	2.88e-144	-0.876259	0.004	0.161	6.7e-140
ZNF217	3.08e-144	0.877477	0.402	0.081	7.17e-140
DNAAF1	1.35e-143	-1.3697	0.02	0.205	3.14e-139
SNHG9	2.1e-143	0.691136	0.663	0.312	4.88e-139
KIF22	2.74e-143	0.903963	0.65	0.313	6.38e-139
CCDC78	4.1e-143	-1.08841	0.016	0.195	9.55e-139
FBXW11	3.28e-142	0.62228	0.468	0.126	7.63e-138
PPDPF	5.34e-142	0.740216	0.914	0.751	1.24e-137
LDLRAD1	3.43e-141	-0.935251	0.009	0.173	7.99e-137
DNAH12	9.45e-141	-0.780022	0.005	0.161	2.2e-136
MZT2B	2.01e-140	0.688269	0.768	0.466	4.69e-136
ROPN1L	2.32e-140	-0.81394	0.006	0.162	5.39e-136
DLC1	1.09e-139	0.817923	0.607	0.247	2.54e-135
SLC22A31	3.37e-139	0.641583	0.507	0.156	7.85e-135
EFCAB1	6.43e-139	-0.892991	0.008	0.168	1.5e-134
CFAP157	1.35e-138	-0.985937	0.013	0.182	3.14e-134
RPS6KA3	2.99e-136	0.643365	0.522	0.181	6.97e-132
RSPH9	1.72e-135	-0.954908	0.011	0.175	4e-131
NENF	3.49e-135	0.622466	0.624	0.285	8.12e-131
CATSPERD	9.63e-135	-0.783824	0.003	0.149	2.24e-130
TUBA4B	1.01e-134	-0.697714	0.005	0.155	2.35e-130
TMEM190	2.09e-134	-2.28211	0.01	0.168	4.86e-130
CFAP53	3.56e-134	-1.07883	0.016	0.185	8.29e-130
RNF145	4.27e-134	0.704732	0.769	0.471	9.93e-130
DYNLRB2	8.11e-134	-1.56374	0.027	0.21	1.89e-129
POLR2F	2.36e-133	0.773049	0.728	0.441	5.5e-129
WDR38	2.49e-133	-0.832018	0.006	0.157	5.8e-129
FAM84B	1.54e-132	0.653586	0.445	0.128	3.58e-128
FAM166B	2.14e-132	-0.706561	0.004	0.149	4.98e-128
SPAG6	2.83e-132	-0.740982	0.008	0.161	6.59e-128
PLAC8	3.09e-132	-1.25624	0.103	0.341	7.19e-128
ENKUR	3.1e-132	-0.763239	0.01	0.166	7.21e-128
PPP1R14B	4.58e-131	0.571764	0.446	0.121	1.07e-126
CLDN18	7.38e-131	-1.55331	0.066	0.283	1.72e-126
CFAP73	6.23e-130	-0.720027	0.006	0.153	1.45e-125
C22orf15	8.22e-130	-0.632248	0.003	0.143	1.91e-125
DUSP6	8.37e-130	0.774603	0.614	0.265	1.95e-125
AC013264.1	1.83e-129	-1.1118	0.02	0.19	4.26e-125
C9orf135	4.9e-129	-0.914486	0.016	0.179	1.14e-124
CDHR4	5.04e-129	-0.678013	0.004	0.145	1.17e-124
PHLDA3	3.42e-128	0.522004	0.467	0.138	7.95e-124
FAM210B	4.63e-128	0.732396	0.489	0.177	1.08e-123
RPL21	6.2e-128	-0.611212	0.975	0.964	1.44e-123
PMEPA1	1.45e-127	0.60056	0.459	0.135	3.36e-123
RPL36	2.99e-126	0.486652	0.978	0.937	6.97e-122
DRC3	1.68e-125	-0.791306	0.015	0.175	3.91e-121
CTSH	2.35e-125	0.742957	0.859	0.619	5.46e-121
SMIM1	7.64e-125	0.643761	0.416	0.108	1.78e-120
ATP1B1	8.87e-125	0.853062	0.857	0.624	2.06e-120
OSMR	1.67e-124	0.570864	0.439	0.123	3.88e-120
SFN	6.1e-124	0.602908	0.558	0.209	1.42e-119
ZMYND10	5.33e-123	-1.06593	0.022	0.188	1.24e-118
RPL36A	6e-123	0.547146	0.949	0.812	1.4e-118
CFAP52	2.47e-122	-0.594027	0.004	0.139	5.74e-118
SGMS1	2.85e-122	0.737885	0.44	0.14	6.64e-118
CD46	1.31e-121	0.635969	0.689	0.375	3.05e-117
SERPINH1	2.34e-121	0.565865	0.587	0.248	5.45e-117
ATP6V0E1	3.2e-121	0.654782	0.864	0.663	7.46e-117
H1F0	3.54e-120	0.603972	0.583	0.255	8.23e-116
STOML3	1.01e-119	-0.57625	0.002	0.13	2.35e-115
UQCR10	1.32e-119	0.643174	0.887	0.716	3.08e-115
TSPAN19	1.36e-119	-0.839414	0.006	0.144	3.17e-115
EPS8	1.83e-119	0.646969	0.598	0.272	4.26e-115
C4orf48	1.97e-119	0.893939	0.588	0.284	4.59e-115
AHR	2.64e-119	0.590061	0.608	0.278	6.15e-115
RPL22	8.02e-119	0.458868	0.961	0.882	1.87e-114
POLR2L	3.27e-118	0.540114	0.92	0.81	7.61e-114
CCDC17	1.14e-117	-0.802308	0.016	0.168	2.65e-113
NUCKS1	3.01e-117	0.556678	0.807	0.548	7.01e-113
MSLN	3.9e-117	1.12188	0.569	0.276	9.07e-113
AKAP14	7.27e-117	-0.57289	0.004	0.132	1.69e-112
CFAP43	8.28e-117	-0.702956	0.008	0.147	1.93e-112
QSOX1	9.3e-117	0.559456	0.64	0.32	2.17e-112
PEG10	1.65e-115	1.16021	0.464	0.169	3.84e-111
WNK1	2.76e-115	0.654138	0.651	0.341	6.42e-111
FAAP20	2.86e-115	0.598765	0.564	0.254	6.67e-111
GDF15	8.5e-115	0.436908	0.697	0.338	1.98e-110
LINC01765	3.1e-114	-0.534691	0.002	0.124	7.21e-110
LGALS3BP	3.67e-114	0.664748	0.853	0.589	8.54e-110
CD81	3.91e-114	0.673422	0.805	0.541	9.09e-110
DRC1	6.65e-114	-0.590398	0.008	0.142	1.55e-109
MIF	6.78e-114	0.596317	0.783	0.532	1.58e-109
MESP1	1.17e-113	0.622206	0.364	0.089	2.72e-109
TMA7	1.25e-113	0.603196	0.923	0.801	2.91e-109
ALOX15	1.35e-113	-0.559914	0.003	0.126	3.15e-109
IGFBP7	1.83e-113	-1.88859	0.14	0.356	4.25e-109
CCDC146	2.17e-113	-1.04225	0.032	0.199	5.04e-109
CAPN8	2.59e-113	0.572658	0.503	0.194	6.03e-109
OCIAD2	7.15e-113	0.637997	0.717	0.444	1.66e-108
SERPINF1	1.12e-112	-0.581154	0.025	0.186	2.6e-108
FOXQ1	1.17e-112	0.598828	0.318	0.054	2.71e-108
C6orf118	1.39e-112	-0.507759	0.004	0.129	3.23e-108
AC007906.2	1.46e-112	-0.9743	0.027	0.189	3.4e-108
JPT1	1.47e-112	0.630395	0.624	0.311	3.42e-108
SPINK5	5.13e-112	1.4657	0.414	0.132	1.19e-107
RSPH4A	6.19e-112	-0.523799	0.006	0.136	1.44e-107
CFAP126	9.33e-112	-1.08702	0.029	0.192	2.17e-107
KDELR2	1.58e-111	0.649459	0.636	0.331	3.67e-107
GOLPH3	2.84e-111	0.539371	0.544	0.231	6.61e-107
EFCAB10	6.79e-111	-0.549754	0.008	0.14	1.58e-106
MNS1	1.71e-110	-0.772482	0.015	0.157	3.98e-106
TSPAN1	2.35e-110	-2.05798	0.132	0.344	5.46e-106
CEP126	2.98e-110	-0.756001	0.022	0.176	6.94e-106
CCDC170	4.32e-110	-0.960386	0.023	0.178	1.01e-105
SEZ6L2	8.07e-110	0.571575	0.377	0.101	1.88e-105
TCEAL4	5.02e-109	0.533487	0.653	0.341	1.17e-104
ANAPC11	6.54e-109	0.586273	0.778	0.553	1.52e-104
DCDC2B	7.05e-109	-0.468415	0.003	0.121	1.64e-104
PACRG	7.41e-109	-0.521443	0.005	0.129	1.72e-104
PTPN13	7.88e-109	0.806613	0.483	0.201	1.83e-104
ANKRD66	9.31e-109	-0.504627	0.002	0.118	2.17e-104
ZBBX	1.7e-108	-0.534781	0.005	0.129	3.96e-104
ITM2B	2.17e-108	-0.959149	0.715	0.763	5.05e-104
PCSK1N	6.09e-108	0.47236	0.499	0.18	1.42e-103
SAXO2	2.07e-107	-0.711706	0.016	0.158	4.82e-103
CPEB4	2.56e-107	0.546678	0.542	0.233	5.96e-103
LGMN	4.61e-107	0.53961	0.613	0.289	1.07e-102
HYDIN	5.91e-107	-0.507825	0.008	0.135	1.38e-102
CRABP2	3.7e-106	1.03769	0.313	0.062	8.61e-102
MPZL2	3.81e-106	0.537529	0.614	0.301	8.86e-102
ZFP36L1	1.51e-105	0.646365	0.904	0.706	3.52e-101
NDUFS5	2.22e-105	0.517745	0.873	0.705	5.18e-101
DTHD1	3.46e-105	-0.449843	0.005	0.126	8.06e-101
TIMP3	4.05e-105	0.424726	0.405	0.11	9.42e-101
PFDN4	5.76e-105	0.507437	0.534	0.235	1.34e-100
PYGB	1.01e-104	0.508307	0.401	0.12	2.34e-100
SLC25A23	1.82e-104	0.511094	0.404	0.123	4.24e-100
DOK4	2.29e-104	0.534331	0.351	0.085	5.33e-100
VWA1	2.65e-104	0.421628	0.435	0.14	6.16e-100
AL121899.1	2.78e-104	-0.526157	0.003	0.119	6.47e-100
PIH1D3	3.04e-104	-0.428981	0.003	0.116	7.08e-100
CCDC6	4.47e-104	0.457391	0.463	0.165	1.04e-99
CREBRF	1.67e-103	0.59058	0.512	0.214	3.88e-99
FABP3	4.01e-103	0.589624	0.243	0.018	9.34e-99
ABCC4	7.84e-103	0.683542	0.342	0.088	1.83e-98
PLD3	8.64e-103	0.689148	0.707	0.414	2.01e-98
PPP1R42	2.21e-102	-0.439263	0.003	0.115	5.14e-98
MTUS1	2.4e-102	0.611347	0.528	0.239	5.58e-98
NEK5	2.57e-102	-0.594048	0.012	0.142	5.99e-98
STMND1	3.27e-102	-0.576867	0.01	0.138	7.6e-98
ZNF322	3.32e-102	0.614827	0.326	0.072	7.73e-98
TMEM159	9.1e-101	0.513845	0.433	0.147	2.12e-96
TNFRSF12A	1.08e-100	0.486629	0.58	0.258	2.52e-96
DNAH9	1.53e-100	-0.459158	0.004	0.116	3.56e-96
LRRIQ1	3.38e-100	-1.33524	0.046	0.211	7.87e-96
NME5	4.81e-100	-0.747981	0.035	0.193	1.12e-95
MIDN	1.56e-99	0.641002	0.67	0.382	3.64e-95
TCTEX1D1	2.42e-99	-0.395491	0.003	0.112	5.62e-95
EIF1AX	7.98e-99	0.504986	0.703	0.43	1.86e-94
PROS1	1.6e-98	-0.60701	0.021	0.163	3.73e-94
HOPX	3.08e-98	0.465913	0.889	0.589	7.18e-94
NFIC	3.66e-98	0.556894	0.647	0.35	8.52e-94
CES1	3.75e-98	-1.39045	0.089	0.279	8.73e-94
TNFAIP8L1	1.92e-97	-0.53798	0.014	0.143	4.46e-93
RHOB	2.15e-97	0.671981	0.815	0.562	4.99e-93
EHD2	2.59e-97	0.41598	0.409	0.126	6.03e-93
ZDHHC9	2.83e-97	0.475231	0.386	0.12	6.6e-93
SERPING1	4.53e-97	-0.85228	0.131	0.339	1.05e-92
BCAM	6.32e-97	0.397258	0.739	0.399	1.47e-92
FBXO2	6.45e-97	0.482124	0.331	0.079	1.5e-92
GSPT1	6.94e-97	0.480078	0.602	0.307	1.62e-92
BMP3	7.33e-97	0.534797	0.36	0.106	1.71e-92
SLC2A4RG	8.11e-97	0.375648	0.348	0.091	1.89e-92
ARMC3	9.45e-97	-0.586087	0.013	0.14	2.2e-92
ACBD3	2.48e-96	0.421939	0.422	0.147	5.78e-92
BEX2	7.39e-96	0.456257	0.493	0.205	1.72e-91
GPR162	8.76e-96	-0.415876	0.005	0.116	2.04e-91
CRLF1	1.09e-95	0.682289	0.305	0.063	2.54e-91
ZNF593	2.68e-95	0.421032	0.483	0.197	6.24e-91
SRGAP3-AS2	3.75e-95	-0.442119	0.001	0.103	8.73e-91
KRT10	4.94e-95	0.530685	0.721	0.446	1.15e-90
C6orf62	5.58e-95	0.557682	0.676	0.387	1.3e-90
FHAD1	1.35e-94	-0.571722	0.014	0.139	3.13e-90
NDUFB2	1.46e-94	0.574735	0.853	0.684	3.39e-90
ACTB	2.63e-94	0.380608	0.988	0.952	6.13e-90
MFSD4A	3.42e-94	0.452527	0.264	0.041	7.97e-90
DDX21	4.11e-94	0.466244	0.59	0.295	9.57e-90
TFPI	5.17e-94	0.665629	0.554	0.268	1.2e-89
PABPC1	1.09e-93	0.451003	0.889	0.689	2.53e-89
RPS16	1.2e-93	0.403079	0.977	0.929	2.8e-89
ST3GAL5	2.38e-93	0.485892	0.528	0.231	5.55e-89
IGFBP5	3.79e-93	-0.735093	0.027	0.168	8.83e-89
HIP1	7.96e-93	0.414078	0.323	0.076	1.85e-88
DUS1L	8.56e-93	0.408651	0.371	0.11	1.99e-88
CPM	1.01e-92	0.449587	0.655	0.328	2.34e-88
CDHR3	1.22e-92	-0.802745	0.026	0.164	2.85e-88
DNAI2	1.38e-92	-0.425763	0.004	0.108	3.21e-88
CDH1	2.91e-92	0.496376	0.621	0.331	6.76e-88
FGD6	3.61e-92	0.35843	0.32	0.075	8.4e-88
GLS	8.7e-92	0.438858	0.596	0.29	2.02e-87
RAP1GAP	2.71e-91	0.498727	0.371	0.114	6.3e-87
CCDC153	2.76e-91	-0.725045	0.027	0.167	6.43e-87
LINC02345	2.91e-91	-0.395141	0.005	0.111	6.78e-87
SPAG8	4.19e-91	-0.496289	0.009	0.124	9.75e-87
NEAT1	4.28e-91	0.549907	0.91	0.821	9.95e-87
LPP	5.13e-91	0.423865	0.56	0.269	1.2e-86
CFAP100	6.12e-91	-0.356256	0.003	0.104	1.43e-86
DNAAF3	8.15e-91	-0.541968	0.014	0.136	1.9e-86
RPS8	8.45e-91	0.415682	0.978	0.943	1.97e-86
OST4	8.82e-91	0.43945	0.894	0.744	2.05e-86
DNAI1	8.97e-91	-0.372548	0.003	0.105	2.09e-86
RND1	1.01e-90	0.817358	0.431	0.17	2.34e-86
TEKT2	1.62e-90	-0.649231	0.019	0.147	3.78e-86
BRI3	2.96e-90	0.342492	0.649	0.352	6.89e-86
RRBP1	3.74e-90	0.495607	0.667	0.374	8.7e-86
SMIM22	4.6e-90	0.367426	0.832	0.544	1.07e-85
TRAM1	5.26e-90	0.459818	0.727	0.458	1.23e-85
PHPT1	6.99e-90	0.59133	0.752	0.541	1.63e-85
NME3	1.26e-89	0.424388	0.617	0.328	2.94e-85
FGFR3	1.47e-89	0.545848	0.328	0.09	3.42e-85
MLPH	1.82e-89	0.550648	0.664	0.382	4.24e-85
TGFBR3L	1.93e-89	0.417948	0.22	0.018	4.5e-85
BRD9	2.22e-89	0.410608	0.354	0.103	5.17e-85
MAP1LC3A	5.89e-89	0.518195	0.532	0.254	1.37e-84
PLXNB2	6e-89	0.475008	0.618	0.323	1.4e-84
GPR160	8.31e-89	0.346253	0.464	0.19	1.93e-84
PDIA4	8.94e-89	0.563369	0.604	0.33	2.08e-84
AREG	1.46e-88	1.11074	0.618	0.373	3.4e-84
KLK11	1.69e-88	-0.860518	0.028	0.164	3.93e-84
CCDC65	1.72e-88	-0.387995	0.004	0.105	4.01e-84
REPIN1	2.57e-88	0.441857	0.429	0.164	5.99e-84
SLC22A4	3.63e-88	-0.361516	0.006	0.111	8.46e-84
IER3	6.78e-88	0.680803	0.671	0.394	1.58e-83
PABPC4	1.57e-87	0.435482	0.519	0.235	3.65e-83
PIGR	1.69e-87	0.507443	0.862	0.566	3.94e-83
EGFL7	1.71e-87	0.39225	0.261	0.045	3.98e-83
CYSTM1	2.43e-87	-1.25684	0.452	0.584	5.64e-83
MICAL2	2.52e-87	0.551893	0.373	0.127	5.85e-83
RPS15A	2.89e-87	0.367149	0.981	0.952	6.72e-83
KMT2C	4.77e-87	0.415469	0.485	0.205	1.11e-82
IER5	1.04e-86	0.570068	0.461	0.2	2.42e-82
AC004832.1	1.04e-86	-0.475753	0.009	0.119	2.42e-82
BST2	1.17e-86	0.496497	0.684	0.382	2.73e-82
LRRC10B	1.72e-86	-0.416681	0.006	0.11	4.01e-82
RBPMS	2.7e-86	0.460945	0.588	0.302	6.27e-82
CFAP299	3.28e-86	-0.380116	0.004	0.103	7.63e-82
SVIP	3.46e-86	0.429742	0.582	0.303	8.05e-82
FTH1	3.76e-86	0.409302	0.989	0.955	8.75e-82
ALPL	4.07e-86	0.541863	0.439	0.179	9.47e-82
SPEF1	4.88e-86	-0.522337	0.019	0.142	1.14e-81
CENPX	1.56e-85	0.480981	0.55	0.276	3.64e-81
SOX2	1.62e-85	-0.625871	0.046	0.199	3.78e-81
CCDC74B	1.85e-85	-0.437912	0.008	0.115	4.3e-81
MAZ	2.12e-85	0.386506	0.46	0.187	4.93e-81
DPP4	4.03e-85	0.407697	0.371	0.125	9.38e-81
RIIAD1	4.65e-85	-0.671594	0.022	0.148	1.08e-80
AP2B1	4.93e-85	0.381837	0.523	0.24	1.15e-80
CALU	5.33e-85	0.476948	0.423	0.166	1.24e-80
TMEM30A	6.47e-85	0.489412	0.565	0.287	1.51e-80
NECTIN4	6.56e-85	0.39643	0.355	0.112	1.53e-80
VWA3B	6.6e-85	-0.411644	0.008	0.112	1.54e-80
MMP15	8.94e-85	0.36686	0.321	0.084	2.08e-80
METTL26	1.04e-84	0.460215	0.586	0.31	2.43e-80
CCDC173	1.54e-84	-0.606786	0.026	0.157	3.58e-80
PXMP4	1.71e-84	0.570983	0.399	0.152	3.99e-80
CLTC	2.42e-84	0.450444	0.584	0.305	5.63e-80
COPS9	2.56e-84	0.427774	0.793	0.577	5.96e-80
GSTA1	2.97e-84	-1.59257	0.125	0.316	6.92e-80
RPS27	4.17e-84	0.393691	0.995	0.987	9.72e-80
IGFBP4	4.23e-84	0.530876	0.465	0.195	9.85e-80
BCL7C	5.7e-84	0.361939	0.418	0.157	1.33e-79
WDR78	8.64e-84	-0.488183	0.016	0.133	2.01e-79
MAPKAPK2	1.07e-83	0.405858	0.437	0.172	2.5e-79
PYCR1	1.14e-83	0.376946	0.279	0.06	2.66e-79
NKX2-1	1.28e-83	0.321569	0.659	0.345	2.99e-79
IDS	1.35e-83	0.430508	0.588	0.296	3.14e-79
MCRIP2	2.01e-83	0.409745	0.391	0.141	4.68e-79
ESF1	3.63e-83	0.513803	0.471	0.209	8.45e-79
MRPL55	4.55e-83	0.437316	0.61	0.339	1.06e-78
FAM81B	5.63e-83	-0.638325	0.031	0.165	1.31e-78
SAR1A	6.29e-83	0.567852	0.544	0.281	1.46e-78
CCDC33	7e-83	-0.434378	0.007	0.108	1.63e-78
UQCR11	1.34e-82	0.603075	0.889	0.766	3.11e-78
NEK10	1.52e-82	-0.447739	0.009	0.115	3.53e-78
GSTA2	1.88e-82	-1.1688	0.014	0.128	4.38e-78
ITPR3	2.28e-82	0.328778	0.421	0.155	5.3e-78
MARCKSL1	3.44e-82	0.374116	0.47	0.195	8.01e-78
AGPAT2	4.05e-82	0.4335	0.6	0.331	9.43e-78
CEBPA	4.57e-82	0.540532	0.348	0.116	1.06e-77
SERINC2	5.43e-82	0.33645	0.49	0.218	1.26e-77
XIAP	6.76e-82	0.40792	0.447	0.186	1.57e-77
VKORC1L1	7.2e-82	0.341546	0.397	0.142	1.68e-77
SUSD2	1.21e-81	0.421238	0.619	0.318	2.83e-77
SFTA3	1.21e-81	0.428408	0.786	0.482	2.83e-77
GGCT	1.22e-81	0.403243	0.516	0.244	2.84e-77
RSPH1	1.39e-81	-1.8615	0.074	0.231	3.24e-77
TUBA1C	1.52e-81	0.381371	0.611	0.327	3.54e-77
CCDC181	1.63e-81	-0.442598	0.014	0.127	3.79e-77
FOXP4	2.64e-81	0.428154	0.342	0.105	6.15e-77
RAB5B	2.76e-81	0.349555	0.468	0.198	6.42e-77
CHMP4B	4.01e-81	0.436995	0.659	0.379	9.34e-77
LMNA	4.36e-81	0.531478	0.825	0.6	1.01e-76
AC245041.2	6.53e-81	-0.448099	0.005	0.101	1.52e-76
PDXDC1	7.64e-81	0.385963	0.437	0.185	1.78e-76
RHOBTB2	8.19e-81	0.484757	0.433	0.175	1.91e-76
MRPS34	8.28e-81	0.387184	0.564	0.287	1.93e-76
CISD3	9.39e-81	0.35596	0.475	0.214	2.18e-76
DYNLL2	1.06e-80	0.389289	0.456	0.19	2.47e-76
IQGAP1	1.47e-80	0.428584	0.659	0.392	3.42e-76
MGAT4B	2.27e-80	0.338258	0.315	0.084	5.28e-76
C1orf35	3.37e-80	0.312408	0.411	0.155	7.85e-76
SRRM2	3.56e-80	0.373251	0.746	0.485	8.29e-76
CFAP300	3.91e-80	-0.675749	0.034	0.167	9.1e-76
ELF3	5.79e-80	0.519097	0.896	0.715	1.35e-75
RPL27A	6.38e-80	0.327297	0.988	0.96	1.48e-75
COX14	7.5e-80	0.430984	0.75	0.517	1.75e-75
DUSP1	1.09e-79	0.698444	0.885	0.735	2.53e-75
C21orf58	1.1e-79	-0.666712	0.029	0.157	2.57e-75
SPATA18	1.13e-79	-0.580336	0.027	0.152	2.64e-75
CXCL17	1.7e-79	0.548065	0.859	0.601	3.95e-75
ENAH	4.49e-79	0.40587	0.497	0.224	1.05e-74
MUC21	7.85e-79	0.49061	0.2	0.019	1.83e-74
SQSTM1	7.85e-79	0.491421	0.799	0.571	1.83e-74
AGAP3	8.91e-79	0.38042	0.373	0.131	2.08e-74
MIR4458HG	1.21e-78	0.484799	0.435	0.184	2.81e-74
LXN	1.44e-78	-0.420864	0.027	0.153	3.35e-74
SPAG17	1.45e-78	-0.611632	0.026	0.15	3.38e-74
TNNC2	1.48e-78	0.532679	0.213	0.026	3.44e-74
IRAK1	1.5e-78	0.357339	0.28	0.068	3.5e-74
TMEM232	1.56e-78	-0.345558	0.006	0.101	3.63e-74
ROMO1	1.96e-78	0.412738	0.813	0.594	4.56e-74
MRPS15	2.05e-78	0.397549	0.535	0.277	4.76e-74
ADAM15	2.41e-78	0.48542	0.396	0.154	5.6e-74
PTK7	3.05e-78	0.404756	0.427	0.168	7.09e-74
HMGB3	5.57e-78	0.515373	0.508	0.235	1.3e-73
IRF2BP2	6.86e-78	0.43475	0.669	0.4	1.6e-73
ARID1A	7.77e-78	0.367646	0.479	0.215	1.81e-73
S100A16	8.46e-78	0.341248	0.544	0.266	1.97e-73
CDH15	1.79e-77	0.358791	0.195	0.017	4.17e-73
PTPRE	2e-77	0.348121	0.449	0.186	4.65e-73
NDUFAF8	3.75e-77	0.390083	0.595	0.324	8.73e-73
SMS	8.03e-77	0.412045	0.483	0.226	1.87e-72
RPL27	1.77e-76	0.356529	0.958	0.895	4.12e-72
UQCRQ	1.79e-76	0.387546	0.882	0.735	4.16e-72
AQP1	2.02e-76	0.947557	0.475	0.229	4.71e-72
NMT1	2.18e-76	0.309419	0.471	0.208	5.08e-72
PPP1R1B	2.42e-76	0.480911	0.337	0.111	5.62e-72
ICAM1	3.55e-76	0.330182	0.687	0.379	8.27e-72
MSN	4.19e-76	0.384288	0.61	0.315	9.75e-72
LMO3	5.62e-76	0.445401	0.566	0.305	1.31e-71
CCDC74A	8.43e-76	-0.646868	0.03	0.154	1.96e-71
FAM229B	1.04e-75	-1.09078	0.082	0.238	2.43e-71
DAW1	2.48e-75	-0.32337	0.008	0.103	5.78e-71
PODXL2	2.58e-75	0.29384	0.237	0.044	5.99e-71
EFHC1	3.33e-75	-0.98471	0.089	0.248	7.76e-71
TCEA1	3.73e-75	0.341052	0.583	0.319	8.67e-71
ANXA2	4.05e-75	-1.03148	0.696	0.761	9.43e-71
DNAJC21	4.06e-75	0.329192	0.364	0.128	9.45e-71
TMEM45A	4.29e-75	-0.492687	0.011	0.111	9.99e-71
CHD6	6.44e-75	0.360013	0.427	0.178	1.5e-70
PKIG	9.03e-75	-0.561011	0.04	0.173	2.1e-70
NDUFB11	1.53e-74	0.446018	0.803	0.612	3.56e-70
EIF3B	1.96e-74	0.363432	0.396	0.154	4.56e-70
MROH6	2.07e-74	0.335519	0.213	0.03	4.82e-70
SLC12A7	2.1e-74	0.419917	0.349	0.118	4.89e-70
COX6C	2.22e-74	0.387736	0.901	0.8	5.17e-70
GTF2I	2.55e-74	0.428216	0.708	0.448	5.94e-70
TP53I11	3.15e-74	0.321164	0.386	0.145	7.33e-70
FAM89B	3.2e-74	0.255497	0.273	0.065	7.45e-70
FBP1	4.6e-74	0.413327	0.494	0.24	1.07e-69
C9orf116	4.76e-74	-1.52691	0.076	0.225	1.11e-69
EIF3J	4.89e-74	0.326703	0.554	0.291	1.14e-69
HP1BP3	5.35e-74	0.326404	0.519	0.25	1.24e-69
DNAH6	8.45e-74	-0.430717	0.012	0.114	1.97e-69
HES1	1.61e-73	0.435496	0.69	0.429	3.76e-69
MRPS31	1.96e-73	-1.35085	0.107	0.269	4.56e-69
USP53	2.04e-73	0.379455	0.374	0.139	4.75e-69
CALR	2.84e-73	0.437649	0.808	0.566	6.6e-69
CREB3L2	3.56e-73	0.369609	0.358	0.131	8.28e-69
CANX	4.06e-73	0.415977	0.705	0.447	9.45e-69
PTP4A1	4.15e-73	0.504806	0.714	0.459	9.67e-69
SPAG9	4.52e-73	0.411638	0.521	0.254	1.05e-68
SLC25A39	5.73e-73	0.346292	0.463	0.219	1.33e-68
C1orf122	6.18e-73	0.367524	0.379	0.147	1.44e-68
PAG1	6.83e-73	0.325008	0.267	0.065	1.59e-68
KCNK5	7.37e-73	0.306457	0.247	0.054	1.72e-68
EVA1A	1.16e-72	0.351739	0.409	0.165	2.71e-68
REEP3	1.29e-72	0.349572	0.407	0.168	2.99e-68
LY6E	1.56e-72	0.618131	0.839	0.64	3.63e-68
COL1A1	1.98e-72	0.90427	0.268	0.07	4.6e-68
CITED2	2.08e-72	0.61508	0.694	0.443	4.84e-68
TRIM24	2.65e-72	0.388671	0.301	0.092	6.17e-68
TMEM54	2.71e-72	0.386436	0.432	0.187	6.31e-68
MYOF	2.88e-72	0.333196	0.381	0.144	6.7e-68
GNB2	3.28e-72	0.3615	0.636	0.377	7.64e-68
TTC25	3.7e-72	-0.432981	0.015	0.117	8.62e-68
NPC2	3.84e-72	0.357458	0.936	0.772	8.94e-68
ENTPD6	6.31e-72	0.341633	0.314	0.099	1.47e-67
PTPN12	7.81e-72	0.318753	0.435	0.189	1.82e-67
COL18A1	8.86e-72	0.331279	0.213	0.033	2.06e-67
ATP5ME	9.05e-72	0.3042	0.893	0.729	2.11e-67
TBCD	1.05e-71	0.379073	0.331	0.113	2.44e-67
MAPK9	1.6e-71	0.320824	0.271	0.069	3.71e-67
CDC42EP1	1.69e-71	0.336426	0.361	0.131	3.93e-67
C1orf53	1.77e-71	0.308279	0.276	0.072	4.13e-67
IQCA1	2.08e-71	-0.46672	0.032	0.154	4.83e-67
TOGARAM2	2.5e-71	-0.361754	0.011	0.106	5.81e-67
CEBPD	2.5e-71	0.572994	0.665	0.421	5.82e-67
RAI14	2.96e-71	0.445746	0.396	0.161	6.9e-67
DAPK1	3.32e-71	0.382842	0.39	0.154	7.72e-67
PLS3	4.26e-71	0.337379	0.491	0.229	9.91e-67
PTPRN2	4.57e-71	-0.487933	0.036	0.163	1.06e-66
SLC25A1	5.75e-71	0.29928	0.33	0.109	1.34e-66
NDUFS6	8.15e-71	0.396771	0.745	0.506	1.9e-66
RTF1	9.91e-71	0.325938	0.569	0.313	2.31e-66
FASTK	1.29e-70	0.366089	0.399	0.167	3e-66
MAPK13	1.99e-70	0.314288	0.372	0.145	4.62e-66
UQCC3	2.42e-70	0.339938	0.475	0.224	5.63e-66
RPS6KA2	2.5e-70	0.370539	0.345	0.125	5.82e-66
TCF4	3.64e-70	-0.30969	0.016	0.12	8.47e-66
ZFHX3	4.61e-70	0.32504	0.409	0.17	1.07e-65
CRIP2	5.39e-70	0.340493	0.544	0.276	1.25e-65
CFAP45	7.65e-70	-0.592539	0.028	0.143	1.78e-65
HIST1H4C	8.18e-70	0.565723	0.571	0.342	1.9e-65
SEC61G	9.12e-70	0.445676	0.837	0.657	2.12e-65
SSR4	1.17e-69	0.426401	0.857	0.691	2.72e-65
MZT2A	1.23e-69	0.32575	0.573	0.316	2.86e-65
SURF4	1.55e-69	0.337628	0.494	0.245	3.6e-65
FLNA	2.42e-69	0.34073	0.51	0.25	5.64e-65
CUX1	2.7e-69	0.332078	0.461	0.215	6.3e-65
ASCC2	3.74e-69	0.499665	0.326	0.118	8.7e-65
ABCC6	3.78e-69	0.389564	0.356	0.134	8.81e-65
HOXD1	4.43e-69	0.338223	0.292	0.086	1.03e-64
CFAP70	5.41e-69	-0.471843	0.019	0.123	1.26e-64
FMO2	5.56e-69	-0.658655	0.024	0.135	1.29e-64
CCDC114	5.81e-69	-0.385602	0.016	0.117	1.35e-64
SPPL3	6.95e-69	0.356858	0.361	0.139	1.62e-64
FAM173A	8.96e-69	0.31013	0.372	0.144	2.09e-64
MPST	1.03e-68	0.33514	0.533	0.269	2.39e-64
PRR29	1.06e-68	-0.613552	0.033	0.153	2.48e-64
MTPN	1.31e-68	0.348809	0.452	0.212	3.05e-64
NELFCD	1.39e-68	0.366067	0.356	0.136	3.23e-64
HNRNPAB	1.5e-68	0.377936	0.496	0.252	3.48e-64
RPL23A	1.53e-68	0.330113	0.981	0.925	3.56e-64
CREB3L1	1.8e-68	0.525013	0.389	0.169	4.19e-64
RPS11	2.07e-68	0.312131	0.964	0.905	4.81e-64
ARL6IP1	2.64e-68	0.392838	0.679	0.438	6.14e-64
RHOBTB3	3.6e-68	0.340108	0.406	0.171	8.37e-64
WNT7B	3.66e-68	0.353502	0.252	0.062	8.53e-64
THOC2	4.21e-68	0.381677	0.507	0.261	9.8e-64
HNRNPH1	6.69e-68	0.412248	0.77	0.519	1.56e-63
AGRN	7.66e-68	0.291529	0.494	0.235	1.78e-63
TMEM41A	8.68e-68	0.404793	0.341	0.128	2.02e-63
CADPS2	1.42e-67	0.313896	0.31	0.101	3.29e-63
KITLG	1.85e-67	0.397144	0.317	0.11	4.29e-63
UPP1	2.07e-67	0.316397	0.349	0.129	4.82e-63
SYNGR2	2.12e-67	0.316133	0.644	0.382	4.93e-63
HMGA1	2.31e-67	0.352318	0.436	0.201	5.37e-63
ACAD8	3.84e-67	0.298781	0.275	0.076	8.94e-63
KPNB1	4.64e-67	0.350007	0.537	0.281	1.08e-62
ERBB2	6.23e-67	0.363915	0.482	0.231	1.45e-62
HM13	7.58e-67	0.301919	0.456	0.214	1.76e-62
NUPR1	1.16e-66	-0.827547	0.506	0.645	2.71e-62
GALE	1.52e-66	0.313354	0.355	0.139	3.55e-62
ORMDL3	2.31e-66	0.34301	0.385	0.156	5.38e-62
ELOB	3.03e-66	0.379094	0.882	0.729	7.04e-62
NTHL1	3.12e-66	0.333286	0.387	0.161	7.27e-62
CD44	3.94e-66	0.330489	0.686	0.396	9.17e-62
HIPK2	6.08e-66	0.448988	0.38	0.161	1.41e-61
ZNF281	6.97e-66	0.39745	0.411	0.18	1.62e-61
CERS2	8.23e-66	0.343449	0.513	0.269	1.92e-61
RAB22A	8.87e-66	0.322985	0.326	0.116	2.06e-61
SHC1	9.28e-66	0.290625	0.303	0.098	2.16e-61
PARM1	1.05e-65	0.328983	0.32	0.111	2.45e-61
IRF2BPL	1.12e-65	0.387071	0.381	0.156	2.61e-61
YAP1	1.26e-65	0.362033	0.458	0.221	2.93e-61
LINC02478	1.96e-65	0.382928	0.248	0.063	4.56e-61
UNC13B	3e-65	0.386217	0.385	0.159	6.99e-61
ZBTB18	3.14e-65	0.288972	0.299	0.095	7.31e-61
NDRG1	4.2e-65	0.341885	0.479	0.231	9.78e-61
H1FX	1.03e-64	0.321806	0.484	0.237	2.39e-60
RASD1	1.71e-64	0.491736	0.475	0.234	3.98e-60
MAATS1	1.77e-64	-0.35182	0.013	0.104	4.12e-60
DGCR2	2.23e-64	0.295022	0.37	0.147	5.19e-60
PRPF6	3.03e-64	0.326087	0.462	0.226	7.04e-60
BCAP31	3.23e-64	0.323552	0.702	0.467	7.51e-60
B3GNT8	4.01e-64	0.352611	0.277	0.085	9.32e-60
MRPL33	6.8e-64	0.359044	0.756	0.544	1.58e-59
AKT1	8.97e-64	0.338938	0.384	0.163	2.09e-59
TSR3	1.08e-63	0.305404	0.321	0.116	2.51e-59
PRRC2C	1.19e-63	0.346242	0.621	0.368	2.76e-59
FCGR2A	1.24e-63	0.372249	0.295	0.096	2.88e-59
AIDA	1.73e-63	0.324778	0.359	0.144	4.02e-59
IFNGR2	1.99e-63	0.339194	0.428	0.198	4.62e-59
PET100	2.02e-63	0.382682	0.765	0.551	4.71e-59
NFIX	2.11e-63	0.337636	0.433	0.201	4.9e-59
TM4SF1	2.11e-63	0.27918	0.678	0.408	4.91e-59
TFAP2C	2.4e-63	0.350498	0.289	0.093	5.59e-59
SELENON	2.44e-63	0.295205	0.328	0.12	5.67e-59
METRN	3.11e-63	0.333975	0.397	0.166	7.25e-59
ENO1	3.2e-63	0.416122	0.826	0.614	7.46e-59
CRB3	3.54e-63	0.287824	0.401	0.175	8.24e-59
KCNQ3	7.32e-63	0.310995	0.202	0.037	1.7e-58
FAM217B	7.7e-63	0.322214	0.247	0.065	1.79e-58
BAZ1B	8.49e-63	0.298108	0.386	0.162	1.98e-58
AP2A2	1.01e-62	0.278672	0.352	0.137	2.36e-58
CTBP1	1.25e-62	0.297126	0.401	0.175	2.92e-58
ASPH	1.39e-62	0.40144	0.525	0.288	3.25e-58
RSBN1L	1.43e-62	0.349674	0.514	0.274	3.33e-58
CCDC113	1.9e-62	-0.461886	0.023	0.124	4.41e-58
ACSL5	2.12e-62	0.397186	0.329	0.129	4.94e-58
PALMD	4.1e-62	-0.354827	0.015	0.107	9.53e-58
RNF213	7.02e-62	0.47687	0.507	0.271	1.63e-57
TOX3	7.77e-62	0.295736	0.239	0.062	1.81e-57
TMEM231	8.41e-62	-0.566967	0.035	0.148	1.96e-57
MAP2K2	1.35e-61	0.320976	0.335	0.126	3.14e-57
WDR54	1.43e-61	-0.983993	0.083	0.219	3.32e-57
C5orf49	1.5e-61	-1.36372	0.085	0.22	3.49e-57
SCGB2A1	1.54e-61	-0.534988	0.018	0.113	3.59e-57
SLC39A4	2.12e-61	0.256233	0.393	0.171	4.94e-57
PIFO	2.83e-61	-1.59351	0.106	0.248	6.58e-57
PDCD6	3.61e-61	0.343376	0.605	0.358	8.4e-57
HAGLR	4.23e-61	0.323072	0.268	0.082	9.85e-57
KIAA0319L	4.25e-61	0.271518	0.441	0.208	9.9e-57
BMP2	4.43e-61	0.485986	0.285	0.096	1.03e-56
EIF4G2	4.51e-61	0.354774	0.802	0.588	1.05e-56
NINJ1	4.69e-61	0.273387	0.45	0.216	1.09e-56
ARF1	5.92e-61	0.333829	0.784	0.561	1.38e-56
B4GALT2	6.35e-61	0.262507	0.192	0.034	1.48e-56
ADH1C	6.76e-61	-0.346811	0.021	0.121	1.57e-56
SCTR	8.87e-61	0.384227	0.277	0.089	2.07e-56
COX16	8.96e-61	0.270039	0.365	0.153	2.08e-56
SPATA17	1.08e-60	-0.417243	0.022	0.122	2.52e-56
RAPH1	1.09e-60	0.274594	0.267	0.081	2.54e-56
SH3RF1	1.66e-60	0.270771	0.345	0.136	3.87e-56
TRA2A	1.93e-60	0.397476	0.624	0.377	4.49e-56
ZNF503	2.12e-60	0.324072	0.332	0.125	4.93e-56
NORAD	2.22e-60	0.357172	0.552	0.312	5.17e-56
IARS2	2.26e-60	0.2924	0.374	0.159	5.26e-56
RPS28	4.2e-60	0.370614	0.986	0.959	9.79e-56
NDUFB4	4.65e-60	0.379632	0.797	0.623	1.08e-55
EFCAB14	5.19e-60	0.28653	0.452	0.222	1.21e-55
ERBB3	5.49e-60	0.268076	0.559	0.309	1.28e-55
SERPINA1	5.97e-60	-1.47595	0.244	0.405	1.39e-55
TCTEX1D4	6.62e-60	-0.502218	0.024	0.124	1.54e-55
IQCG	8.34e-60	-0.608528	0.051	0.172	1.94e-55
BCKDK	9.61e-60	0.29394	0.287	0.098	2.24e-55
USP22	1.43e-59	0.326829	0.471	0.235	3.32e-55
TMUB1	1.81e-59	0.28365	0.369	0.155	4.21e-55
NPEPPS	2.01e-59	0.314254	0.401	0.179	4.68e-55
ARHGAP35	2.52e-59	0.287992	0.294	0.101	5.86e-55
RABL6	2.52e-59	0.275115	0.358	0.146	5.86e-55
BOD1	2.69e-59	0.273946	0.333	0.13	6.27e-55
TMEM134	2.7e-59	0.32177	0.485	0.257	6.29e-55
SUMO3	3.21e-59	0.293455	0.482	0.25	7.48e-55
YWHAG	3.72e-59	0.340757	0.355	0.15	8.67e-55
CTNNB1	5.16e-59	0.41956	0.69	0.448	1.2e-54
CDC42BPA	6.34e-59	0.322727	0.335	0.132	1.48e-54
SMIM5	7.01e-59	0.387072	0.272	0.088	1.63e-54
HOOK3	7.47e-59	0.293003	0.382	0.167	1.74e-54
BID	8.03e-59	0.289694	0.231	0.061	1.87e-54
GALNT1	9.03e-59	0.302655	0.323	0.122	2.1e-54
TMEM248	9.16e-59	0.309912	0.437	0.212	2.13e-54
SYCE1L	1.07e-58	0.260949	0.251	0.073	2.5e-54
LTC4S	1.21e-58	0.267761	0.249	0.073	2.81e-54
RBBP4	1.43e-58	0.276159	0.492	0.256	3.32e-54
FABP6	1.81e-58	-1.03697	0.046	0.162	4.22e-54
EIF4G1	1.85e-58	0.313781	0.513	0.278	4.3e-54
RPLP1	2.15e-58	0.447671	0.997	0.986	5e-54
CBX3	2.18e-58	0.354696	0.59	0.353	5.06e-54
PGGHG	2.65e-58	0.260822	0.254	0.073	6.16e-54
FBXW5	2.96e-58	0.284059	0.389	0.173	6.88e-54
DCAF12	3.29e-58	0.263054	0.288	0.099	7.67e-54
PPP2R5A	3.34e-58	0.272905	0.394	0.177	7.78e-54
MRPS33	3.62e-58	0.274323	0.514	0.28	8.43e-54
TNRC18	3.64e-58	0.305089	0.324	0.122	8.48e-54
SMARCD2	3.89e-58	0.313507	0.3	0.107	9.05e-54
C11orf16	5.04e-58	-0.409865	0.017	0.108	1.17e-53
CCDC47	5.1e-58	0.324951	0.483	0.257	1.19e-53
IMPA2	6.55e-58	0.351435	0.374	0.166	1.52e-53
PSMA7	7.21e-58	0.378657	0.769	0.586	1.68e-53
EPHB4	7.48e-58	0.268297	0.215	0.051	1.74e-53
RBM3	8.87e-58	0.321869	0.714	0.473	2.07e-53
PKP3	1.27e-57	0.274654	0.331	0.131	2.96e-53
CLDN3	2.25e-57	0.442283	0.607	0.368	5.24e-53
RAB34	2.31e-57	0.252588	0.41	0.19	5.37e-53
MTDH	3.9e-57	0.360039	0.654	0.44	9.07e-53
AKAP1	4.52e-57	0.274069	0.341	0.14	1.05e-52
TOMM7	4.57e-57	0.362877	0.906	0.79	1.06e-52
KDELR1	5.06e-57	0.333621	0.589	0.363	1.18e-52
SMARCA4	5.19e-57	0.285261	0.427	0.205	1.21e-52
EPCAM	7.43e-57	0.254038	0.785	0.555	1.73e-52
NRP1	7.9e-57	0.386986	0.202	0.046	1.84e-52
CXCL14	8.64e-57	1.6156	0.175	0.03	2.01e-52
NT5DC2	1e-56	0.314729	0.277	0.097	2.33e-52
C7orf57	1.45e-56	-0.420856	0.024	0.12	3.38e-52
UQCRH	1.46e-56	0.335202	0.79	0.612	3.4e-52
ASPHD1	1.58e-56	0.254495	0.142	0.012	3.67e-52
DDX3X	1.87e-56	0.324333	0.665	0.428	4.36e-52
NINJ2	2.49e-56	0.321496	0.382	0.169	5.79e-52
TMEM259	2.84e-56	0.284686	0.388	0.176	6.61e-52
MRPS26	2.85e-56	0.272601	0.479	0.247	6.64e-52
NEU1	4.41e-56	0.287806	0.466	0.24	1.03e-51
SLC35E1	4.86e-56	0.284402	0.337	0.137	1.13e-51
NELL1	5.95e-56	0.285302	0.131	0.007	1.39e-51
CAPN1	6.26e-56	0.323443	0.448	0.231	1.46e-51
HSD17B11	6.79e-56	0.554467	0.605	0.409	1.58e-51
DUSP8	7.8e-56	0.266295	0.207	0.049	1.81e-51
CDK16	8.43e-56	0.268735	0.336	0.138	1.96e-51
DAP	9.84e-56	0.389247	0.4	0.2	2.29e-51
GALNT11	1.13e-55	0.256573	0.318	0.123	2.62e-51
MTHFR	1.25e-55	0.313629	0.297	0.111	2.91e-51
BAZ2A	1.25e-55	0.295387	0.324	0.128	2.92e-51
ELOVL1	1.4e-55	0.259949	0.376	0.167	3.25e-51
CBX4	1.52e-55	0.278215	0.313	0.121	3.53e-51
RAB27B	1.83e-55	0.267917	0.253	0.079	4.25e-51
SLC9A3R2	1.83e-55	0.304103	0.418	0.201	4.27e-51
CD24	1.92e-55	0.324753	0.712	0.43	4.48e-51
RBM47	2.01e-55	0.373436	0.613	0.387	4.69e-51
ARHGEF2	2.13e-55	0.259964	0.339	0.137	4.96e-51
EFNA1	2.21e-55	0.343343	0.704	0.451	5.15e-51
TXN	3.2e-55	0.40358	0.88	0.74	7.44e-51
MGRN1	3.86e-55	0.275469	0.323	0.128	8.99e-51
EI24	3.93e-55	0.285733	0.5	0.273	9.16e-51
PIN4	4.01e-55	0.331527	0.563	0.335	9.34e-51
ARL8A	4.36e-55	0.260286	0.318	0.124	1.02e-50
SELENOH	4.86e-55	0.313742	0.77	0.557	1.13e-50
SIPA1	4.93e-55	0.258133	0.243	0.073	1.15e-50
MRPL20	5e-55	0.303406	0.679	0.459	1.16e-50
MARCKS	5.08e-55	-0.580498	0.1	0.243	1.18e-50
EIF2AK1	6.39e-55	0.269748	0.397	0.187	1.49e-50
GKN2	6.48e-55	-0.566536	0.048	0.163	1.51e-50
SMARCD3	6.5e-55	0.284525	0.225	0.062	1.51e-50
SIRT1	6.52e-55	0.306545	0.274	0.095	1.52e-50
PDS5A	9.23e-55	0.295011	0.399	0.188	2.15e-50
NAXE	1.01e-54	0.258721	0.425	0.211	2.35e-50
TFAM	1.24e-54	0.287492	0.344	0.148	2.88e-50
AC084033.3	1.47e-54	-0.710008	0.069	0.191	3.41e-50
SEC61A1	2.1e-54	0.31341	0.423	0.209	4.9e-50
CD9	2.15e-54	-0.770013	0.722	0.736	5e-50
KPNA6	2.92e-54	0.296497	0.395	0.185	6.79e-50
SLC27A2	3.47e-54	-0.313416	0.021	0.113	8.08e-50
A1BG	3.6e-54	0.343159	0.264	0.09	8.38e-50
AC008268.1	3.62e-54	0.376615	0.356	0.15	8.44e-50
SUB1	3.9e-54	0.325213	0.816	0.633	9.08e-50
GGCX	4.12e-54	0.252293	0.319	0.126	9.59e-50
YWHAZ	5.46e-54	0.345444	0.746	0.53	1.27e-49
FAM13A	6.37e-54	0.332945	0.425	0.215	1.48e-49
MYH9	7.28e-54	0.276782	0.541	0.307	1.69e-49
CANT1	8e-54	0.28791	0.247	0.078	1.86e-49
SCD	1.05e-53	0.301232	0.382	0.172	2.45e-49
S100P	1.31e-53	0.586313	0.372	0.177	3.04e-49
C11orf96	1.59e-53	0.436425	0.298	0.116	3.7e-49
GLCCI1	2.73e-53	0.330007	0.388	0.184	6.35e-49
AURKAIP1	2.78e-53	0.27632	0.672	0.461	6.47e-49
RFTN1	3.11e-53	0.298577	0.258	0.085	7.24e-49
AP3D1	3.56e-53	0.267693	0.364	0.164	8.29e-49
GDE1	3.91e-53	0.29683	0.465	0.249	9.09e-49
RTKN2	4.8e-53	-1.53542	0.031	0.129	1.12e-48
PPIA	5.46e-53	0.283352	0.932	0.83	1.27e-48
ARHGDIB	6.26e-53	0.285819	0.686	0.44	1.46e-48
ZNHIT1	6.65e-53	0.266319	0.69	0.467	1.55e-48
RAB1B	6.89e-53	0.263853	0.425	0.211	1.6e-48
HLA-DRB1	7.57e-53	-0.560831	0.521	0.711	1.76e-48
DZIP3	8.36e-53	-0.496398	0.053	0.167	1.95e-48
TRMT112	8.45e-53	0.291545	0.798	0.608	1.97e-48
AC025154.2	8.63e-53	0.347938	0.254	0.084	2.01e-48
9-Sep	9.82e-53	0.252652	0.475	0.246	2.29e-48
MYH10	1.38e-52	0.316839	0.224	0.063	3.2e-48
TFCP2L1	1.71e-52	0.272515	0.284	0.105	3.98e-48
RPL19	1.89e-52	0.265897	0.984	0.943	4.4e-48
IL13RA1	2e-52	0.278085	0.392	0.186	4.66e-48
SYVN1	2.21e-52	0.254762	0.252	0.083	5.13e-48
CUL1	2.45e-52	0.26522	0.309	0.124	5.69e-48
PIGA	2.59e-52	0.33369	0.309	0.125	6.03e-48
RBBP6	2.81e-52	0.379172	0.517	0.3	6.54e-48
COX17	2.81e-52	0.304398	0.756	0.537	6.55e-48
LRRK2	6.86e-52	0.278006	0.408	0.188	1.6e-47
TCF25	6.98e-52	0.263977	0.615	0.386	1.63e-47
C3orf14	7.64e-52	0.273187	0.326	0.136	1.78e-47
RPL13	8.59e-52	0.305934	0.976	0.933	2e-47
XBP1	1.18e-51	0.33441	0.769	0.536	2.75e-47
ADAR	1.55e-51	0.337738	0.51	0.286	3.61e-47
ABHD11	1.74e-51	0.301312	0.35	0.156	4.06e-47
NUB1	1.88e-51	0.256671	0.372	0.171	4.37e-47
SFTPA2	1.95e-51	0.67799	0.68	0.491	4.54e-47
ADD3	2.54e-51	-0.417529	0.101	0.24	5.92e-47
SEC31A	3.16e-51	0.277842	0.467	0.252	7.35e-47
HUWE1	4.14e-51	0.260668	0.334	0.143	9.63e-47
VSIG2	4.98e-51	-0.633098	0.164	0.313	1.16e-46
CHST2	6.86e-51	0.298272	0.148	0.02	1.6e-46
GSE1	7.15e-51	0.282746	0.349	0.154	1.66e-46
UBB	7.38e-51	-0.548848	0.934	0.893	1.72e-46
RPL3	7.4e-51	-0.448087	0.957	0.917	1.72e-46
MORN3	8.66e-51	-0.31701	0.018	0.101	2.01e-46
PLXND1	9.45e-51	0.300045	0.246	0.082	2.2e-46
HNRNPU	1.1e-50	0.275014	0.756	0.519	2.56e-46
PCBP1	1.13e-50	0.319214	0.707	0.486	2.63e-46
MACF1	1.27e-50	0.256539	0.501	0.278	2.95e-46
CMPK1	1.29e-50	0.26781	0.481	0.266	3e-46
CHD4	1.32e-50	0.26634	0.522	0.293	3.08e-46
PON2	1.58e-50	0.303852	0.586	0.355	3.67e-46
DEPP1	2.09e-50	0.285923	0.24	0.077	4.86e-46
PAPSS1	2.2e-50	0.65659	0.402	0.22	5.12e-46
WSB1	2.81e-50	0.33059	0.84	0.645	6.54e-46
CCDC80	3.15e-50	-0.536751	0.039	0.143	7.34e-46
CKAP4	3.3e-50	0.253535	0.307	0.124	7.67e-46
RBMX	3.56e-50	0.277316	0.642	0.407	8.27e-46
HES4	3.73e-50	0.297797	0.318	0.13	8.69e-46
TYMP	4.58e-50	0.255794	0.625	0.382	1.07e-45
DNAH7	5.17e-50	-0.321128	0.023	0.112	1.2e-45
DYNC2H1	5.34e-50	-0.536771	0.056	0.167	1.24e-45
PTBP1	5.92e-50	0.291517	0.493	0.273	1.38e-45
MED13	6.03e-50	0.30573	0.352	0.161	1.4e-45
WDR45B	7.64e-50	0.279593	0.441	0.23	1.78e-45
NSMF	9.45e-50	0.267963	0.192	0.047	2.2e-45
FASN	1.12e-49	0.289464	0.352	0.157	2.6e-45
SPAG16	1.22e-49	-0.724954	0.104	0.231	2.83e-45
MYDGF	1.77e-49	0.353837	0.548	0.338	4.12e-45
CDKN2A	2.06e-49	0.255456	0.203	0.052	4.79e-45
NF1	2.26e-49	0.267209	0.33	0.144	5.26e-45
CLIC6	2.45e-49	0.306925	0.473	0.256	5.7e-45
KDM5B	2.62e-49	0.292269	0.345	0.155	6.11e-45
YTHDF1	2.85e-49	0.259344	0.254	0.09	6.64e-45
TCTEX1D2	2.96e-49	-1.06672	0.099	0.221	6.89e-45
MAN1A1	3.07e-49	0.296012	0.196	0.051	7.15e-45
ATP6V1F	3.31e-49	0.288002	0.688	0.482	7.7e-45
ALDH3A2	3.42e-49	0.285025	0.47	0.258	7.95e-45
SNHG19	3.59e-49	0.311732	0.433	0.229	8.35e-45
CTTN	4.25e-49	0.272324	0.525	0.303	9.89e-45
ATRX	4.32e-49	0.280814	0.568	0.339	1.01e-44
SLC50A1	4.34e-49	0.258554	0.312	0.133	1.01e-44
C16orf72	7.07e-49	0.287277	0.399	0.197	1.64e-44
UBL5	7.12e-49	0.296782	0.9	0.782	1.66e-44
ACTN4	8.66e-49	0.343894	0.657	0.427	2.02e-44
CCDC57	8.99e-49	0.286786	0.436	0.229	2.09e-44
SFT2D2	9.44e-49	0.275569	0.294	0.118	2.2e-44
SHISA3	9.52e-49	0.326836	0.126	0.011	2.22e-44
HACD4	1.07e-48	-0.419567	0.054	0.163	2.49e-44
TMEM125	1.09e-48	0.275956	0.601	0.369	2.53e-44
SWAP70	1.12e-48	0.250546	0.357	0.168	2.62e-44
PSMB4	2.01e-48	0.261338	0.498	0.285	4.69e-44
ARHGAP18	2.11e-48	-0.664992	0.091	0.214	4.9e-44
HEXIM1	3.41e-48	0.488806	0.582	0.379	7.94e-44
MYLIP	3.49e-48	0.314351	0.506	0.294	8.13e-44
UBE2H	3.75e-48	0.316502	0.442	0.235	8.72e-44
TMEM87A	4.4e-48	0.33609	0.602	0.385	1.03e-43
CD164L2	5.03e-48	-0.494178	0.039	0.136	1.17e-43
RPL35	5.05e-48	0.253202	0.974	0.937	1.18e-43
NME1	5.46e-48	0.315589	0.381	0.188	1.27e-43
KDM2A	5.61e-48	0.275914	0.362	0.17	1.31e-43
ERLEC1	5.78e-48	0.280497	0.532	0.317	1.35e-43
ARIH1	6.19e-48	0.395978	0.488	0.283	1.44e-43
BRAF	6.53e-48	0.252705	0.355	0.163	1.52e-43
PIM3	8.29e-48	0.275849	0.481	0.271	1.93e-43
PTPRK	8.8e-48	0.280992	0.329	0.145	2.05e-43
HSPA6	9.04e-48	0.360749	0.244	0.082	2.1e-43
SCD5	1.07e-47	-0.330907	0.026	0.115	2.5e-43
TMEM63A	1.24e-47	0.26316	0.247	0.086	2.88e-43
OSBPL6	1.65e-47	-0.376288	0.025	0.112	3.85e-43
UBE2I	2.21e-47	0.287884	0.537	0.324	5.14e-43
RP1	2.43e-47	-0.595581	0.058	0.167	5.66e-43
AURKA	2.73e-47	0.259928	0.13	0.015	6.36e-43
B9D1	4.74e-47	-0.650622	0.077	0.192	1.1e-42
FUT8	5.52e-47	0.281523	0.283	0.113	1.28e-42
MKNK2	5.8e-47	0.281128	0.494	0.287	1.35e-42
LINC01436	6.86e-47	0.326503	0.149	0.025	1.6e-42
MAGT1	7.36e-47	0.284142	0.295	0.123	1.71e-42
NFKBIZ	8.01e-47	0.421243	0.608	0.401	1.87e-42
TNC	8.62e-47	0.331392	0.167	0.037	2.01e-42
EPHA2	1.18e-46	0.280477	0.357	0.168	2.74e-42
SSR2	1.41e-46	0.310267	0.76	0.557	3.29e-42
COX8A	1.55e-46	0.326877	0.834	0.668	3.61e-42
LRG1	1.79e-46	0.360498	0.287	0.12	4.16e-42
SLC1A5	2e-46	0.257987	0.333	0.15	4.66e-42
LPL	2.02e-46	0.387325	0.24	0.086	4.71e-42
SUPT5H	2.36e-46	0.267011	0.443	0.238	5.49e-42
AQP5	2.55e-46	0.299628	0.359	0.167	5.94e-42
MAPK15	4.83e-46	-0.417629	0.035	0.128	1.12e-41
PRKCI	6.15e-46	0.26339	0.379	0.189	1.43e-41
SEM1	6.75e-46	0.263008	0.812	0.635	1.57e-41
NUFIP2	8.81e-46	0.253421	0.477	0.266	2.05e-41
PDLIM3	1.12e-45	0.374792	0.157	0.032	2.6e-41
SNRPE	1.5e-45	0.288148	0.688	0.477	3.5e-41
GOLM1	1.78e-45	0.318919	0.364	0.18	4.14e-41
UQCC2	1.8e-45	0.278594	0.49	0.287	4.19e-41
LYZ	2.3e-45	-1.72037	0.342	0.475	5.35e-41
HAS3	2.36e-45	0.278809	0.222	0.074	5.5e-41
RUNX1	2.44e-45	0.270207	0.464	0.258	5.68e-41
ENC1	2.88e-45	0.283724	0.254	0.095	6.71e-41
IPO7	2.93e-45	0.255583	0.37	0.183	6.82e-41
AC004982.2	3.15e-45	0.281166	0.262	0.104	7.34e-41
C1orf21	3.28e-45	0.276786	0.358	0.179	7.63e-41
DNAJB13	4.78e-45	-0.415914	0.03	0.118	1.11e-40
SPINK1	5.12e-45	1.22463	0.217	0.071	1.19e-40
SETD5	5.89e-45	0.264707	0.406	0.211	1.37e-40
CYP4B1	6.12e-45	-1.18887	0.442	0.529	1.42e-40
DNAH5	8.93e-45	-0.616263	0.054	0.156	2.08e-40
EMB	9.2e-45	0.376595	0.278	0.114	2.14e-40
MEGF9	9.76e-45	0.300475	0.263	0.105	2.27e-40
TRIM2	1.01e-44	0.252852	0.398	0.206	2.34e-40
MAP1A	1.32e-44	-0.324187	0.026	0.11	3.08e-40
C12orf75	1.87e-44	-0.987563	0.122	0.244	4.36e-40
TMED2	1.88e-44	0.301431	0.65	0.44	4.38e-40
MBNL1	1.98e-44	0.278979	0.607	0.391	4.6e-40
TMEM41B	3.01e-44	0.267434	0.409	0.216	7e-40
YIPF3	3.52e-44	0.256254	0.558	0.35	8.19e-40
COMT	8.63e-44	0.26425	0.669	0.458	2.01e-39
PPA1	9.17e-44	0.266368	0.698	0.48	2.13e-39
NUCB2	9.29e-44	-1.17639	0.27	0.382	2.16e-39
DNAAF4	1.02e-43	-0.602125	0.07	0.178	2.38e-39
ATP5MPL	1.12e-43	0.254305	0.841	0.689	2.6e-39
HNRNPUL1	1.24e-43	0.255249	0.492	0.282	2.89e-39
ATF3	2.02e-43	0.359993	0.658	0.447	4.71e-39
HLA-C	3.69e-43	-0.516633	0.773	0.818	8.58e-39
BHLHE40	4e-43	0.274837	0.405	0.22	9.31e-39
CYBA	4.57e-43	-0.783978	0.387	0.504	1.06e-38
SPTLC3	5.03e-43	0.277375	0.162	0.038	1.17e-38
FCGRT	7.16e-43	0.250955	0.637	0.439	1.67e-38
NAMPT	9.35e-43	0.310929	0.543	0.339	2.18e-38
ATP1A1	1.07e-42	0.331719	0.839	0.664	2.5e-38
CACNA2D2	1.16e-42	0.274139	0.397	0.206	2.71e-38
RFX3	1.71e-42	-0.468962	0.053	0.152	3.98e-38
ACYP1	1.72e-42	-0.390839	0.057	0.159	4e-38
INSIG1	1.86e-42	0.308119	0.347	0.172	4.34e-38
ENSA	1.87e-42	0.26952	0.693	0.484	4.36e-38
SOX9	2.51e-42	0.341911	0.238	0.09	5.84e-38
CENPM	2.68e-42	-0.355122	0.026	0.107	6.24e-38
NRP2	2.75e-42	-0.357726	0.057	0.162	6.4e-38
FANK1	3.01e-42	-0.476682	0.052	0.15	7.01e-38
NIPBL	4.51e-42	0.254349	0.398	0.214	1.05e-37
DUSP16	4.55e-42	0.257054	0.3	0.137	1.06e-37
BRD2	4.6e-42	0.314263	0.711	0.51	1.07e-37
MIR99AHG	4.69e-42	-0.33166	0.043	0.137	1.09e-37
RPS6	6.07e-42	-0.352145	0.976	0.949	1.41e-37
CISH	2.43e-41	0.250011	0.26	0.107	5.67e-37
RAB14	2.45e-41	0.28078	0.445	0.259	5.7e-37
MAFB	2.6e-41	0.331162	0.378	0.196	6.04e-37
CSDE1	3.13e-41	0.262115	0.662	0.456	7.28e-37
NCKAP1	6.06e-41	0.268552	0.398	0.218	1.41e-36
MYL12A	7.12e-41	-0.70858	0.751	0.748	1.66e-36
BCL3	7.17e-41	0.278297	0.286	0.127	1.67e-36
FXYD3	9.85e-41	-0.862711	0.726	0.729	2.29e-36
HINT1	1.1e-40	-0.449528	0.762	0.774	2.56e-36
PABPN1	1.33e-40	0.25356	0.44	0.253	3.11e-36
TNFAIP2	1.92e-40	0.514827	0.211	0.076	4.47e-36
KIAA1211L	2.6e-40	-0.353916	0.036	0.122	6.05e-36
BTF3	3.38e-40	-0.433932	0.775	0.776	7.87e-36
EIF5	6.5e-40	0.331321	0.657	0.458	1.51e-35
MACC1	6.59e-40	0.451184	0.281	0.129	1.53e-35
GLIPR2	6.81e-40	-0.388605	0.048	0.143	1.58e-35
CCDC69	9.3e-40	-0.279309	0.052	0.15	2.16e-35
EDF1	1.05e-39	0.303606	0.864	0.73	2.45e-35
DEGS2	1.13e-39	-0.513286	0.069	0.17	2.62e-35
RPS17	1.14e-39	0.345769	0.921	0.82	2.65e-35
ERO1A	1.4e-39	0.262695	0.289	0.133	3.25e-35
SELENOP	2.53e-39	-0.793385	0.397	0.511	5.88e-35
AHCYL1	2.66e-39	0.251303	0.471	0.286	6.2e-35
HLA-DRA	2.78e-39	-0.580035	0.762	0.807	6.47e-35
SATB1	3.81e-39	-0.35463	0.064	0.165	8.87e-35
LRTOMT	3.93e-39	-0.506507	0.052	0.145	9.14e-35
ATP6V0B	4.34e-39	0.263948	0.641	0.45	1.01e-34
CABCOCO1	4.59e-39	-0.42309	0.04	0.126	1.07e-34
KRTCAP2	4.62e-39	0.297052	0.684	0.503	1.07e-34
SPA17	5.11e-39	-0.792507	0.086	0.19	1.19e-34
RPS3	5.46e-39	-0.417219	0.966	0.921	1.27e-34
RGCC	7.9e-39	-0.774064	0.237	0.363	1.84e-34
NPHP1	8.53e-39	-0.476002	0.06	0.157	1.99e-34
TMEM67	2.41e-38	-0.401807	0.051	0.144	5.6e-34
SPACA9	2.64e-38	-0.492453	0.054	0.147	6.13e-34
PRDX2	3.07e-38	0.264667	0.681	0.49	7.15e-34
RASGRF1	1.45e-37	0.264821	0.193	0.066	3.36e-33
TNFRSF1A	1.73e-37	0.25149	0.379	0.209	4.02e-33
CC2D2A	2.18e-37	-0.358167	0.048	0.137	5.08e-33
STK33	2.84e-37	-0.510719	0.067	0.163	6.6e-33
MUC15	3.49e-37	-0.542294	0.086	0.191	8.12e-33
TSPAN3	5.55e-37	0.286895	0.649	0.453	1.29e-32
MET	7.96e-37	0.263211	0.356	0.19	1.85e-32
PPIL6	8.35e-37	-0.588244	0.064	0.158	1.94e-32
C4orf47	1.1e-36	-0.34418	0.034	0.113	2.57e-32
BPIFB1	1.14e-36	-3.19026	0.045	0.13	2.66e-32
SPEF2	1.54e-36	-0.389248	0.045	0.13	3.58e-32
FYB2	1.75e-36	-0.259958	0.028	0.103	4.08e-32
KCNQ1OT1	1.82e-36	0.26507	0.53	0.326	4.22e-32
TMED9	7.46e-36	0.273908	0.576	0.407	1.74e-31
N4BP2L2	9.46e-36	-0.751199	0.431	0.518	2.2e-31
BCAT1	1.01e-35	0.269502	0.173	0.056	2.36e-31
NRGN	1.21e-35	0.2691	0.274	0.126	2.81e-31
SPRY4	1.53e-35	0.26742	0.175	0.057	3.56e-31
ANK3	1.54e-35	0.278157	0.395	0.224	3.58e-31
EEF1D	3.7e-35	0.36126	0.887	0.748	8.61e-31
RIPOR2	4.33e-35	-0.361928	0.056	0.147	1.01e-30
ANKRD36C	6.99e-35	0.399504	0.239	0.104	1.63e-30
ANXA1	7.35e-35	-0.737896	0.715	0.695	1.71e-30
MX2	1.2e-34	0.383031	0.231	0.101	2.8e-30
CA2	1.25e-34	-0.409677	0.05	0.138	2.92e-30
GON7	1.27e-34	-0.599446	0.094	0.193	2.96e-30
CCDC191	1.98e-34	-0.322659	0.039	0.118	4.61e-30
MYL12B	2.07e-34	-0.545117	0.816	0.784	4.81e-30
RGS16	2.13e-34	0.303851	0.477	0.286	4.96e-30
TMED3	2.32e-34	0.265958	0.427	0.264	5.39e-30
OSCP1	2.62e-34	-0.642077	0.078	0.171	6.09e-30
VMP1	5.54e-34	0.251403	0.652	0.442	1.29e-29
TSC22D1	6.06e-34	-0.792904	0.53	0.571	1.41e-29
C17orf97	7.04e-34	-0.397624	0.05	0.136	1.64e-29
TNFRSF19	1.03e-33	-0.269784	0.038	0.118	2.4e-29
LAMTOR5	3.44e-33	0.252381	0.75	0.611	8e-29
EEF1A1	4.4e-33	-0.334295	0.996	0.988	1.02e-28
RAMP1	4.81e-33	0.251071	0.256	0.117	1.12e-28
FABP5	7.99e-33	-1.45221	0.326	0.416	1.86e-28
CAV1	2.21e-32	-1.80454	0.216	0.332	5.15e-28
CRTAC1	3.59e-32	-0.337558	0.048	0.129	8.35e-28
IGHG4	5.25e-32	-0.767638	0.318	0.165	1.22e-27
LRRC6	6.7e-32	-0.37697	0.04	0.116	1.56e-27
HMGN3	7e-32	-0.73437	0.691	0.678	1.63e-27
CD59	1.05e-31	-0.899736	0.597	0.607	2.43e-27
TEX9	1.22e-31	-0.267643	0.031	0.101	2.83e-27
CFAP44	6.24e-31	-0.317018	0.037	0.11	1.45e-26
PEBP4	6.79e-31	-0.915785	0.187	0.287	1.58e-26
MID1IP1	9.22e-31	0.266973	0.476	0.304	2.15e-26
BBOF1	1.19e-30	-0.517894	0.061	0.145	2.76e-26
SAMHD1	1.76e-30	-0.456375	0.103	0.203	4.09e-26
GULP1	2.21e-30	0.256662	0.25	0.123	5.14e-26
C11orf74	3.84e-30	-0.5148	0.097	0.189	8.94e-26
ABCA5	3.85e-30	-0.38841	0.085	0.178	8.96e-26
SH3BGRL	3.91e-30	-0.475903	0.262	0.381	9.1e-26
IQCD	4.14e-30	-0.372897	0.042	0.117	9.64e-26
LGALS9	4.47e-30	0.255875	0.23	0.108	1.04e-25
CCDC30	1.38e-29	-0.289191	0.034	0.104	3.2e-25
KIAA1324	1.46e-29	0.31649	0.303	0.169	3.41e-25
ESD	1.8e-29	-0.46195	0.258	0.361	4.2e-25
AKAP13	4.06e-29	0.333187	0.573	0.396	9.46e-25
TFPI2	5.71e-29	0.333979	0.119	0.031	1.33e-24
TUSC3	9.07e-29	-0.494452	0.131	0.229	2.11e-24
NTM	9.63e-29	0.266676	0.159	0.055	2.24e-24
CD74	1.01e-28	-0.286592	0.864	0.902	2.36e-24
TSPAN8	1.1e-28	-0.611651	0.047	0.121	2.56e-24
SPATA33	2.57e-28	-0.451904	0.075	0.16	5.98e-24
FUZ	3.01e-28	-0.355588	0.068	0.15	7.01e-24
IGF2BP2	4.86e-28	-0.27907	0.05	0.127	1.13e-23
FAM227A	1.26e-27	-0.35963	0.046	0.118	2.94e-23
CFH	1.89e-27	-0.29358	0.08	0.17	4.39e-23
CTSS	5.99e-27	-0.65278	0.323	0.424	1.39e-22
CTGF	1.15e-26	-0.814327	0.218	0.316	2.68e-22
SRGAP3	2.13e-26	-0.262266	0.044	0.114	4.97e-22
RABL2A	2.61e-26	-0.270787	0.042	0.11	6.08e-22
UBXN11	4.37e-26	-0.508358	0.094	0.177	1.02e-21
IRS2	2.35e-25	0.274466	0.333	0.202	5.46e-21
IK	2.7e-25	-0.995568	0.318	0.392	6.29e-21
ANXA4	1.19e-24	-0.617447	0.363	0.436	2.77e-20
MYADM	1.25e-24	-0.469081	0.139	0.232	2.9e-20
PLEKHS1	1.61e-24	-0.289619	0.061	0.135	3.75e-20
PSENEN	1.66e-24	-1.25002	0.379	0.438	3.87e-20
PTGER4	2.41e-24	-0.253521	0.05	0.12	5.62e-20
NACA	6.08e-24	-0.346871	0.865	0.825	1.42e-19
RARRES3	7.02e-24	-0.529415	0.412	0.514	1.63e-19
MGST3	1.11e-23	-0.548856	0.507	0.539	2.59e-19
SRP14	1.31e-23	-0.361725	0.862	0.834	3.06e-19
TUBA1A	1.39e-23	-1.15682	0.459	0.499	3.24e-19
ADGRF1	2.25e-23	0.32668	0.157	0.069	5.23e-19
SPOCK2	5.87e-23	-0.725674	0.075	0.149	1.37e-18
RAB36	7.54e-23	-0.287386	0.045	0.108	1.75e-18
HLA-B	8.98e-23	-0.281632	0.847	0.873	2.09e-18
AKR1C3	9.25e-23	-0.460374	0.119	0.206	2.15e-18
NEBL	1.27e-22	-0.314605	0.087	0.167	2.95e-18
TIMP1	2.85e-22	0.577831	0.486	0.354	6.63e-18
ENDOG	3.34e-22	-0.479184	0.089	0.165	7.78e-18
IL20RA	3.45e-22	-0.282378	0.068	0.14	8.04e-18
CRYM	4.92e-22	0.35516	0.262	0.152	1.14e-17
C20orf96	6.46e-22	-0.473198	0.081	0.155	1.5e-17
TSGA10	8.6e-22	-0.317732	0.058	0.125	2e-17
ACAP1	1.07e-21	-0.316681	0.071	0.144	2.49e-17
TMEM107	1.3e-21	-0.490923	0.117	0.198	3.02e-17
NME7	1.5e-21	-0.311365	0.076	0.149	3.5e-17
C15orf48	1.73e-21	0.380003	0.233	0.128	4.04e-17
MT2A	5.87e-21	-0.987851	0.714	0.719	1.37e-16
ISG15	6.2e-21	0.737877	0.517	0.415	1.44e-16
TCTN1	7.67e-21	-0.492419	0.103	0.178	1.79e-16
DNAJB4	9.86e-21	-0.332143	0.075	0.147	2.3e-16
MORN2	1.04e-20	-1.48809	0.245	0.309	2.42e-16
DUOX1	1.13e-20	-0.380015	0.157	0.244	2.63e-16
GSTK1	1.6e-20	-0.535762	0.347	0.421	3.72e-16
STOM	1.76e-20	0.266382	0.562	0.412	4.09e-16
CCDC189	1.83e-20	-0.289784	0.051	0.113	4.25e-16
ZC2HC1A	1.91e-20	-0.364683	0.085	0.158	4.44e-16
IL18	2.01e-20	-0.301963	0.089	0.163	4.67e-16
RABL2B	4.56e-20	-0.492234	0.118	0.193	1.06e-15
REC8	5.17e-20	-0.26792	0.053	0.116	1.2e-15
MAPRE3	5.66e-20	-0.301358	0.077	0.147	1.32e-15
CD99	6.28e-20	-0.514588	0.333	0.411	1.46e-15
AGR2	6.81e-20	-0.847918	0.54	0.561	1.59e-15
DLGAP1-AS1	7.07e-20	-0.298159	0.073	0.142	1.65e-15
LRWD1	1.67e-19	-0.346663	0.064	0.127	3.88e-15
CIRBP	2.21e-19	-0.447422	0.776	0.71	5.14e-15
AQP4	2.4e-19	-0.920309	0.252	0.319	5.58e-15
AK9	2.46e-19	-0.335826	0.065	0.129	5.74e-15
AGR3	2.56e-19	-0.470722	0.445	0.584	5.97e-15
HLA-DPB1	2.64e-19	-0.663428	0.542	0.579	6.13e-15
SFTPD	3.2e-19	-1.6387	0.307	0.355	7.46e-15
FTO	3.25e-19	-0.740993	0.091	0.16	7.55e-15
AKR1C1	4.42e-19	-0.39278	0.17	0.259	1.03e-14
KCTD12	6.2e-19	-0.443124	0.113	0.186	1.44e-14
CAVIN2	7.24e-19	-0.474849	0.12	0.196	1.69e-14
SKP1	8.43e-19	-0.405843	0.758	0.744	1.96e-14
UBXN10	9.81e-19	-0.425222	0.071	0.134	2.28e-14
IFT46	1.45e-18	-0.284429	0.062	0.124	3.38e-14
UFC1	1.9e-18	-0.868643	0.493	0.513	4.42e-14
CNTRL	3.42e-18	-0.300899	0.076	0.141	7.97e-14
MUC4	4.29e-18	-0.43087	0.11	0.182	9.99e-14
ELF1	6.75e-18	-0.38139	0.203	0.282	1.57e-13
PDLIM4	9.39e-18	-0.515617	0.106	0.174	2.18e-13
SYTL3	9.9e-18	-0.279638	0.066	0.129	2.31e-13
TUBB4B	1.24e-17	-0.958434	0.683	0.649	2.89e-13
CFAP65	2.7e-17	-0.36571	0.069	0.131	6.29e-13
H3F3B	4.89e-17	-0.298535	0.938	0.877	1.14e-12
SLC5A3	5.26e-17	0.264748	0.261	0.163	1.22e-12
C2	6.05e-17	-0.26781	0.121	0.197	1.41e-12
MT-ND4L	7.27e-17	-0.254229	0.604	0.445	1.69e-12
PFN2	8.93e-17	-0.391647	0.11	0.177	2.08e-12
ZNF487	9.26e-17	-0.255754	0.051	0.105	2.15e-12
LAPTM5	1.04e-16	-0.593462	0.173	0.248	2.43e-12
ATF7IP2	1.18e-16	-0.476189	0.109	0.177	2.74e-12
DYNC2LI1	1.39e-16	-0.314272	0.095	0.16	3.24e-12
LCA5	2.2e-16	-0.317516	0.057	0.112	5.12e-12
DNALI1	2.25e-16	-0.757372	0.19	0.251	5.23e-12
HLA-DPA1	2.77e-16	-0.566792	0.522	0.558	6.45e-12
NEK11	2.84e-16	-0.290948	0.051	0.105	6.61e-12
SPART	2.97e-16	-0.271533	0.084	0.149	6.91e-12
GSTA4	3.23e-16	-0.260811	0.108	0.176	7.52e-12
HMGB1	3.38e-16	-0.379414	0.82	0.778	7.87e-12
HSPA8	3.93e-16	-0.575556	0.729	0.672	9.16e-12
RPL7	3.95e-16	-0.300821	0.948	0.901	9.19e-12
CSPP1	6.48e-16	-0.384517	0.087	0.148	1.51e-11
SUGT1	6.92e-16	-0.366396	0.155	0.226	1.61e-11
IFT57	7.47e-16	-0.765835	0.418	0.452	1.74e-11
IGFBP2	7.76e-16	-0.650778	0.145	0.212	1.81e-11
TFF3	1.06e-15	-2.402	0.238	0.295	2.47e-11
RUVBL2	1.52e-15	-0.567238	0.194	0.258	3.54e-11
FAM174A	2.91e-15	-0.669523	0.23	0.289	6.77e-11
RSPH3	3.55e-15	-0.366043	0.098	0.159	8.27e-11
PERP	3.85e-15	-0.661966	0.493	0.497	8.96e-11
PPOX	4.31e-15	-0.307005	0.066	0.122	1e-10
ANG	7.95e-15	-0.271359	0.137	0.206	1.85e-10
LDHB	8.81e-15	-0.498263	0.577	0.569	2.05e-10
SRGN	9.68e-15	-1.00674	0.501	0.521	2.25e-10
CLUAP1	1.05e-14	-0.431266	0.141	0.205	2.45e-10
WRB	1.73e-14	-0.532799	0.164	0.227	4.04e-10
SAP18	1.88e-14	-0.413603	0.698	0.67	4.38e-10
LAMC2	2.39e-14	-0.276844	0.071	0.126	5.55e-10
ATP5PO	2.7e-14	-0.408192	0.554	0.571	6.28e-10
CLMN	2.77e-14	-0.295023	0.069	0.123	6.46e-10
IFT172	2.81e-14	-0.278976	0.081	0.138	6.55e-10
DENND6B	4.49e-14	-0.342183	0.08	0.136	1.04e-09
FOLR1	9.38e-14	-0.616968	0.656	0.626	2.18e-09
MDH1	1.11e-13	-0.403794	0.282	0.342	2.59e-09
ALDH3A1	1.41e-13	-0.515964	0.072	0.127	3.27e-09
CAPS	1.68e-13	-2.64344	0.329	0.351	3.91e-09
IFT88	1.75e-13	-0.289426	0.08	0.134	4.07e-09
LGALS1	2.38e-13	-0.300907	0.526	0.365	5.54e-09
DNAL1	3.71e-13	-0.362453	0.096	0.15	8.63e-09
C1QA	3.71e-13	-0.626112	0.157	0.221	8.64e-09
CD53	4.63e-13	-0.413019	0.1	0.159	1.08e-08
RUVBL1	5.06e-13	-0.390917	0.137	0.195	1.18e-08
SLC2A3	1.19e-12	-0.348441	0.109	0.167	2.78e-08
FABP4	1.28e-12	-0.268505	0.061	0.112	2.99e-08
EFCAB2	1.95e-12	-0.261476	0.087	0.141	4.53e-08
CLU	3.32e-12	-0.816818	0.586	0.566	7.72e-08
CFAP298	4.32e-12	-0.666668	0.235	0.283	1.01e-07
EMP2	4.42e-12	-1.21361	0.779	0.612	1.03e-07
DNAH11	4.44e-12	-0.264154	0.061	0.108	1.03e-07
DPCD	7.37e-12	-0.657026	0.196	0.243	1.72e-07
TYROBP	1.21e-11	-0.794192	0.215	0.271	2.82e-07
CAT	1.3e-11	-0.499591	0.352	0.383	3.03e-07
DUSP18	1.38e-11	-0.260225	0.064	0.11	3.2e-07
FGGY	1.76e-11	-0.315049	0.25	0.319	4.11e-07
COQ4	2.16e-11	-0.521973	0.244	0.292	5.02e-07
SMYD2	2.27e-11	-0.29101	0.116	0.17	5.28e-07
PFDN5	2.53e-11	-0.253693	0.893	0.819	5.88e-07
C1QB	3.36e-11	-0.581959	0.143	0.2	7.82e-07
PTPRC	3.36e-11	-0.42077	0.099	0.151	7.82e-07
UBAC1	3.92e-11	-0.304523	0.105	0.157	9.13e-07
S100A10	4.17e-11	-0.492818	0.755	0.764	9.7e-07
NFIA	5.31e-11	-0.25916	0.233	0.299	1.24e-06
GMFG	7.94e-11	-0.380732	0.121	0.175	1.85e-06
KIF3A	8.47e-11	-0.263624	0.101	0.152	1.97e-06
ARL3	1.09e-10	-0.508397	0.218	0.266	2.53e-06
DNAJC15	1.21e-10	-0.405856	0.304	0.354	2.81e-06
DALRD3	1.29e-10	-0.355883	0.127	0.177	3.01e-06
ADGRE5	1.31e-10	-0.276765	0.15	0.207	3.06e-06
CALM2	1.62e-10	-0.441394	0.928	0.86	3.78e-06
SCPEP1	1.69e-10	-0.420972	0.272	0.322	3.93e-06
RFX2	1.73e-10	-0.359997	0.111	0.16	4.02e-06
ANXA5	2.01e-10	-0.388292	0.475	0.504	4.67e-06
FOXJ1	2.79e-10	-0.802571	0.172	0.214	6.49e-06
RRAGA	3.09e-10	-0.311317	0.179	0.23	7.2e-06
KIF9	3.9e-10	-0.877718	0.237	0.27	9.09e-06
GABPB1-AS1	3.98e-10	-0.276473	0.121	0.172	9.26e-06
STX7	4.1e-10	-0.347872	0.171	0.226	9.55e-06
MOK	7.41e-10	-0.345548	0.103	0.148	1.73e-05
LAMB3	8.15e-10	-0.272505	0.124	0.178	1.9e-05
SCGB1A1	8.97e-10	-4.64348	0.569	0.52	2.09e-05
DUSP14	1.11e-09	-0.287016	0.115	0.164	2.59e-05
SPRYD7	1.18e-09	-0.334957	0.093	0.14	2.75e-05
LRRC23	1.23e-09	-0.780525	0.205	0.241	2.86e-05
CALM1	1.25e-09	-0.746953	0.81	0.707	2.9e-05
TMBIM4	1.33e-09	-0.370691	0.493	0.504	3.09e-05
TMEM59	1.59e-09	-0.433751	0.775	0.701	3.7e-05
NANS	1.94e-09	-0.349345	0.209	0.258	4.52e-05
APOC1	2.21e-09	-0.884328	0.335	0.374	5.14e-05
SERPINB6	3.19e-09	-0.478491	0.344	0.371	7.42e-05
HSPB11	5.84e-09	-0.770385	0.348	0.362	0.00013589
DRAM2	8.12e-09	-0.259651	0.162	0.21	0.000188901
TMEM123	9.25e-09	-0.40515	0.421	0.45	0.000215281
MGST1	9.68e-09	-0.261848	0.608	0.63	0.000225217
MX1	1.39e-08	0.304066	0.276	0.215	0.000322628
ODF3B	1.5e-08	-1.16522	0.307	0.322	0.000350291
ADIRF	2.01e-08	-0.800054	0.466	0.494	0.000467801
PPP1R14C	2.16e-08	-0.265805	0.126	0.171	0.000502443
CCNDBP1	2.29e-08	-0.393879	0.222	0.266	0.00053242
COX4I1	3.92e-08	-0.254534	0.831	0.783	0.000912953
HSP90AA1	3.97e-08	-0.56087	0.926	0.857	0.000924365
LZTFL1	4.29e-08	-0.257962	0.095	0.136	0.000999618
C1QC	4.62e-08	-0.393059	0.068	0.106	0.00107436
FAIM	5.9e-08	-0.291655	0.132	0.174	0.00137407
PLEKHB1	6.62e-08	-0.313813	0.104	0.144	0.00154065
DNAJA1	8.54e-08	-0.424649	0.687	0.639	0.00198778
CCL4	8.89e-08	-0.940407	0.298	0.336	0.00206989
CD37	9.35e-08	-0.340184	0.114	0.157	0.00217582
PDK4	1.21e-07	-0.340989	0.138	0.182	0.00281759
C1R	1.69e-07	-0.366495	0.149	0.19	0.00392703
PDLIM1	2e-07	-0.450893	0.448	0.454	0.00464672
SRSF5	2.03e-07	-0.317617	0.667	0.619	0.0047359
S100A2	2.06e-07	-0.321023	0.142	0.09	0.00480609
LBH	2.59e-07	-0.388352	0.203	0.247	0.00602355
CCL20	2.65e-07	-0.330322	0.155	0.102	0.00617015
CFAP20	2.78e-07	-0.331295	0.211	0.246	0.00647445
TPSB2	2.85e-07	-0.295334	0.142	0.091	0.00663153
EEF1B2	3.36e-07	-0.33454	0.761	0.694	0.00781377
IL2RG	4.58e-07	-0.296401	0.083	0.12	0.0106595
S100A4	4.61e-07	-0.795209	0.606	0.574	0.0107357
TMEM98	5.08e-07	-0.286122	0.279	0.325	0.0118352
RTN4	5.26e-07	-0.395463	0.495	0.488	0.012235
AHNAK	5.28e-07	-0.46734	0.324	0.36	0.012297
JOSD2	5.54e-07	-0.443265	0.229	0.261	0.0128841
DYNLL1	6.73e-07	-0.996216	0.844	0.756	0.015666
ORMDL1	7.13e-07	-0.300926	0.211	0.249	0.0165892
B9D2	7.51e-07	-0.272557	0.114	0.149	0.0174916
HMGB2	8.27e-07	-0.450165	0.343	0.366	0.0192439
SARAF	8.7e-07	-0.550962	0.676	0.597	0.0202588
NKG7	1.13e-06	-0.761646	0.141	0.18	0.0263643
EID1	1.21e-06	-0.386088	0.606	0.562	0.0280722
CLIC1	1.34e-06	-0.347399	0.702	0.658	0.0312915
COX6A1	1.38e-06	-0.262425	0.811	0.757	0.0322123
TNNC1	1.39e-06	-0.841626	0.147	0.179	0.032422
SFTPC	1.58e-06	-2.079	0.694	0.657	0.036677
POMP	1.81e-06	-0.359827	0.604	0.584	0.042167
GNG5	2e-06	-0.33133	0.703	0.668	0.0465871
HSPBP1	2e-06	-0.422899	0.179	0.21	0.0465978
CST6	2.15e-06	-0.737978	0.194	0.225	0.0501534
HSBP1	2.2e-06	-0.614065	0.683	0.626	0.0511488
CD52	2.34e-06	-0.735637	0.311	0.332	0.0545744
IGLC3	2.42e-06	-0.870551	0.153	0.104	0.0563821
AC244090.1	2.63e-06	-0.570592	0.22	0.247	0.0611631
CST7	2.69e-06	-0.409986	0.1	0.136	0.0627141
SOD1	2.95e-06	-0.391398	0.714	0.68	0.0687058
HLA-DQA1	3.51e-06	-0.357418	0.225	0.27	0.0816217
CD68	3.84e-06	-0.318032	0.073	0.105	0.0894542
AIF1	4.06e-06	-0.407603	0.104	0.139	0.0944319
NDUFS4	4.31e-06	-0.311086	0.315	0.341	0.100352
CARS	4.44e-06	-0.34164	0.177	0.21	0.103403
SPTBN1	4.8e-06	-0.43354	0.352	0.365	0.111687
CYTIP	5.4e-06	-0.262776	0.089	0.122	0.125661
FCER1G	6.38e-06	-0.515255	0.168	0.203	0.148497
GZMA	6.39e-06	-0.369609	0.077	0.108	0.148633
CD3E	6.89e-06	-0.282333	0.089	0.122	0.160389
PLA2G1B	6.91e-06	-0.421083	0.147	0.179	0.160793
MYL9	7.75e-06	-0.945402	0.248	0.27	0.180396
ALDH3B1	7.83e-06	-0.574002	0.277	0.293	0.18231
IL7R	7.92e-06	-0.491173	0.098	0.131	0.184425
C4orf3	8.7e-06	-0.370371	0.631	0.59	0.202406
SAT2	9.87e-06	-0.281686	0.311	0.339	0.229687
PRSS23	1.02e-05	-0.273519	0.215	0.15	0.237813
MS4A15	1.24e-05	-0.260882	0.139	0.093	0.288988
HSPH1	1.45e-05	-0.489514	0.433	0.432	0.337213
ODF2L	1.67e-05	-0.54065	0.376	0.372	0.389713
IQCK	1.91e-05	-0.279741	0.092	0.122	0.443441
KIF21A	2.1e-05	-0.452037	0.182	0.209	0.48877
NQO1	2.53e-05	-0.397501	0.28	0.204	0.589178
MGP	3e-05	-1.27137	0.133	0.164	0.698637
SPAG1	3.07e-05	-0.289237	0.112	0.142	0.715467
HLA-DQB1	3.58e-05	-0.329344	0.437	0.473	0.833536
LST1	3.91e-05	-0.303313	0.074	0.102	0.909778
EIF3K	4e-05	-0.339651	0.62	0.567	0.930602
EIF4A2	4e-05	-0.293263	0.703	0.641	0.932113
CAV2	4.98e-05	-0.855884	0.26	0.283	1
DNAJA4	6.94e-05	-0.331427	0.189	0.22	1
VDAC3	7.22e-05	-0.347825	0.263	0.281	1
CKB	9.1e-05	-0.332641	0.608	0.475	1
COPRS	9.66e-05	-0.25684	0.314	0.228	1
OCEL1	0.000108614	-0.266223	0.134	0.161	1
IGHG1	0.000109166	-0.404081	0.176	0.132	1
ECI2	0.000109753	-0.297946	0.158	0.185	1
IFT27	0.000116201	-0.63688	0.257	0.264	1
GZMB	0.000137839	-0.515565	0.096	0.124	1
NNMT	0.000147177	-0.432107	0.128	0.158	1
EMP3	0.000162615	-0.313472	0.178	0.208	1
SCGB3A1	0.000170501	-1.5894	0.615	0.588	1
COMMD3	0.000227055	-0.251725	0.214	0.24	1
ARPC2	0.000234769	-0.403484	0.619	0.563	1
HIPK1	0.000259348	-0.373942	0.197	0.22	1
EBPL	0.000295843	-0.292284	0.283	0.298	1
CD2	0.000310578	-0.387333	0.103	0.13	1
EIF3F	0.000339906	-0.32333	0.477	0.456	1
ADRB2	0.000344896	-0.290129	0.194	0.22	1
SELENBP1	0.000496312	-0.409382	0.543	0.5	1
POLR1D	0.000514983	-0.323958	0.392	0.39	1
CTSL	0.000860164	-0.305226	0.209	0.231	1
ALOX5AP	0.00105578	-0.418147	0.185	0.208	1
PAIP2	0.00106406	-0.304094	0.412	0.411	1
ERCC1	0.00110223	-0.258164	0.179	0.201	1
CFAP221	0.00113134	-0.314881	0.131	0.152	1
GNLY	0.00115692	-0.871112	0.174	0.198	1
AHSA1	0.00129081	-0.343649	0.312	0.321	1
H2AFJ	0.00130932	-0.523348	0.476	0.445	1
RPL22L1	0.00132643	-0.324844	0.377	0.378	1
CAPG	0.00145567	-0.385807	0.272	0.289	1
NUDC	0.00169394	-0.603009	0.511	0.465	1
DDIT4	0.00183224	-0.498229	0.327	0.331	1
EIF1B	0.00206626	-0.334148	0.401	0.395	1
LRPAP1	0.0021028	-0.268627	0.365	0.366	1
RARRES2	0.00216505	-0.380089	0.131	0.153	1
CORO1A	0.00223701	-0.382275	0.158	0.178	1
TMEM173	0.00226981	-0.298513	0.312	0.322	1
PRDX5	0.00286154	-0.702545	0.898	0.803	1
TNFAIP3	0.00323396	-0.321942	0.285	0.302	1
MLF1	0.003606	-0.461409	0.267	0.267	1
CCL5	0.00362666	-0.810934	0.191	0.206	1
TRAC	0.00441753	-0.414395	0.152	0.172	1
TP53TG1	0.00472184	-0.322361	0.23	0.241	1
GOLGA8B	0.00477954	-0.270669	0.154	0.173	1
TPPP3	0.00516451	-1.83658	0.477	0.423	1
KIF5B	0.00596348	-0.294374	0.41	0.394	1
C5orf15	0.00616993	-0.267939	0.218	0.232	1
P4HTM	0.00711422	-0.369937	0.234	0.239	1
RGS1	0.00836539	-0.662402	0.32	0.324	1
SULT1A1	0.00841913	-0.290519	0.196	0.212	1
ZDHHC3	0.00913541	-0.562298	0.289	0.225	1
DNPH1	0.00918986	-0.398984	0.461	0.356	1
TBCA	0.0100521	-0.282073	0.686	0.626	1
ATP5F1B	0.0109106	-0.294009	0.576	0.528	1
WIF1	0.0109659	-0.30594	0.148	0.165	1
ANKRD29	0.0122196	-0.282206	0.186	0.148	1
CXCL8	0.0122437	-1.09417	0.295	0.24	1
CARD16	0.012309	-0.261943	0.157	0.175	1
ID3	0.0127857	-0.528594	0.333	0.326	1
TRBC1	0.0129074	-0.368609	0.111	0.127	1
HNRNPF	0.0130947	-0.291063	0.503	0.479	1
VIM	0.013465	-0.391379	0.471	0.452	1
SYNE2	0.0136491	-0.361376	0.353	0.346	1
ANKRD37	0.0140956	-0.312279	0.291	0.296	1
IFT43	0.015282	-0.456305	0.256	0.252	1
DMAC1	0.0162449	-0.340974	0.31	0.31	1
CDS1	0.0198318	-0.477219	0.258	0.254	1
CREM	0.0225267	-0.616915	0.366	0.353	1
C4BPA	0.0264361	-0.268163	0.369	0.292	1
KLRB1	0.0276481	-0.352219	0.101	0.116	1
HCST	0.0300444	-0.41869	0.181	0.192	1
PSME1	0.0308146	-0.304592	0.649	0.596	1
SLC25A5	0.0318372	-0.290232	0.658	0.592	1
SAMSN1	0.0338599	-0.291768	0.136	0.149	1
TLE4	0.0343767	-0.363245	0.307	0.308	1
SPCS1	0.0362183	-0.300695	0.605	0.548	1
ANOS1	0.0368645	-0.287023	0.096	0.108	1
ANXA3	0.0369893	-0.593165	0.239	0.242	1
GAS6	0.0396887	-0.553275	0.182	0.187	1
IFI27L2	0.0458361	-0.261265	0.322	0.323	1
SLC44A4	0.0478498	-0.406428	0.39	0.314	1
ARGLU1	0.0486415	-0.287165	0.419	0.4	1
MGMT	0.050239	-0.274711	0.296	0.294	1
SERPINB1	0.052255	-0.27731	0.438	0.416	1
MYCBP	0.0565167	-0.282421	0.157	0.165	1
CTXN1	0.056767	-0.26757	0.106	0.115	1
SCGB3A2	0.057346	0.273592	0.654	0.585	1
NDUFA5	0.0599278	-0.250086	0.383	0.378	1
STK4	0.0631399	-0.259876	0.169	0.178	1
CCL18	0.0636559	-0.429393	0.132	0.144	1
ID2	0.0643564	-0.252297	0.568	0.495	1
YBX1	0.0685787	-0.251648	0.712	0.641	1
ABCA3	0.0686107	-0.356158	0.275	0.221	1
ERGIC3	0.0701432	-0.325273	0.572	0.514	1
CD69	0.0745088	-0.462488	0.188	0.195	1
IGKC	0.0780107	-0.374268	0.57	0.53	1
CCL3	0.0793995	-0.254043	0.161	0.137	1
AAMDC	0.0830458	-0.266966	0.243	0.246	1
YWHAE	0.0833156	-0.255846	0.724	0.649	1
GABARAPL1	0.0834287	-0.257595	0.231	0.233	1
F3	0.0879583	-0.251954	0.306	0.257	1
LCN2	0.0893484	-1.24994	0.213	0.21	1
IFT22	0.0895635	-0.467344	0.253	0.24	1
UBL3	0.0938673	-0.286003	0.338	0.326	1
PNISR	0.102307	-0.292096	0.512	0.469	1
PTGES3	0.103093	-0.280188	0.679	0.552	1
TGIF1	0.111268	-0.304222	0.35	0.333	1
TRBC2	0.111528	-0.407262	0.153	0.159	1
ABLIM1	0.115461	-0.283231	0.251	0.211	1
FAM104B	0.118241	-0.292434	0.204	0.204	1
PLPP2	0.140916	-0.32258	0.358	0.288	1
SCEL	0.14194	-0.399202	0.099	0.105	1
ATP5F1A	0.144076	-0.25996	0.478	0.439	1
PDCD4	0.145998	-0.269583	0.257	0.256	1
GPR183	0.164087	-0.29329	0.17	0.146	1
GLUL	0.164121	-0.298456	0.648	0.568	1
KRT17	0.171301	-1.31963	0.111	0.094	1
AGER	0.171396	-2.28285	0.264	0.242	1
HSPD1	0.182468	-0.25586	0.493	0.456	1
TSPAN6	0.184729	-0.265423	0.235	0.231	1
PCM1	0.185551	-0.300188	0.368	0.311	1
POLR2I	0.222212	-0.478512	0.586	0.473	1
ATP6V1D	0.231267	-0.265114	0.272	0.262	1
SON	0.234762	-0.274248	0.72	0.646	1
WFDC2	0.234854	-0.485117	0.868	0.784	1
SSB	0.244437	-0.315469	0.452	0.407	1
TMC4	0.246488	-0.258377	0.28	0.268	1
SPP1	0.282564	-0.413568	0.111	0.1	1
CXCR4	0.285333	-0.962642	0.482	0.424	1
SELENOT	0.290221	-0.258063	0.417	0.36	1
CALM3	0.300314	-0.298032	0.382	0.354	1
DBI	0.310083	-0.392663	0.759	0.668	1
CD3D	0.313574	-0.381831	0.151	0.153	1
APOE	0.315668	-0.468152	0.222	0.197	1
SMIM19	0.342218	-0.274824	0.324	0.304	1
GADD45B	0.362964	-0.388066	0.713	0.607	1
SNX3	0.376993	-0.299726	0.566	0.503	1
ARID5B	0.45072	-0.267019	0.285	0.271	1
LMO7	0.458277	-0.585187	0.634	0.552	1
CTSE	0.474824	-0.328595	0.224	0.198	1
CYR61	0.483447	-0.40546	0.492	0.414	1
LTB	0.487493	-0.263246	0.131	0.133	1
CHMP5	0.497297	-0.317592	0.475	0.427	1
AKAP9	0.517902	-0.447903	0.643	0.542	1
PLIN2	0.571058	-0.271564	0.189	0.185	1
CAVIN1	0.642509	-0.259833	0.178	0.171	1
ISG20	0.655031	-0.268443	0.371	0.329	1
CXCL1	0.666602	-1.10837	0.186	0.175	1
SOD2	0.671806	-0.337718	0.426	0.381	1
RPA3	0.700707	-0.455954	0.416	0.364	1
MPHOSPH8	0.718834	-0.28619	0.376	0.346	1
DPY30	0.721121	-0.369582	0.556	0.467	1
CIB1	0.725978	-0.589373	0.694	0.578	1
BTG2	0.742546	-0.277343	0.502	0.433	1
MT1X	0.743645	-1.0606	0.459	0.398	1
IGLC2	0.759443	-1.05679	0.303	0.29	1
DYNLT1	0.770802	-0.453835	0.668	0.561	1
SDCBP	0.770848	-0.278109	0.579	0.508	1
WDR66	0.786664	-0.318969	0.17	0.16	1
CCL4L2	0.802333	-0.376286	0.179	0.169	1
METTL27	0.821587	-0.31513	0.184	0.171	1
CETN2	0.825334	-1.35043	0.488	0.387	1
CIR1	0.831205	-0.277914	0.406	0.352	1
CLIC5	0.871668	-0.450337	0.16	0.149	1
MMP7	0.881278	0.437087	0.2	0.208	1
ZNF106	0.952344	-0.272591	0.269	0.244	1
PIN1	0.963907	-0.261847	0.323	0.289	1
RSL24D1	0.966509	-0.271134	0.422	0.375	1
TACSTD2	0.968135	-0.394695	0.73	0.623	1
ATP5IF1	0.976848	-0.543014	0.818	0.715	1
CLIC3	0.979539	-0.693225	0.38	0.324	1
